# Supplementary material for: A GH115 α-glucuronidase structure reveals dimerization-mediated substrate binding and a proton wire potentially important for catalysis
Source: Acta Crystallogr D Struct Biol. 2022 Apr 20;78(Pt 5):658–68. doi: 10.1107/S2059798322003527 (PMC9063842; doi:10.1107/S2059798322003527)
Supplement: Supplementary file 1 [file d-78-00658-sup1.txt]

CLUSTAL O(1.2.4) multiple sequence alignment
AZR28658.1 -------------AVALIR-SE-VPATVVVD--ASA-DLAV-RSVADNFAADLQRVAGRN	41
AZR36659.1 -------------AVALIR-SE-VPATVVVD--ASA-DLAV-RSVADNFAADLQRVAGRN	41
AVQ08770.1 -------------AVALIR-SE-VPATVVVD--ASA-DLAV-RSVADNFAADLQRVAGRN	41
AZM73018.1 -------------AVALIR-SE-VPATVVVD--ASA-DLAV-RSVADNFAADLQRVAGRN	41
AZR32186.1 -------------AVALIR-SE-VPATVVVD--ASA-DLAV-RSVADNFAADLQRVAGRN	41
ATS23003.1 -------------AFALIR-SE-LPATVVVD--ASA-DSAV-RSVADNFAADLQRVAGHS	41
ATS25905.1 -------------AFALIR-SE-LPATVVVD--ASA-DSAV-RSVADNFAADLQRVAGHS	41
ATS30598.1 -------------AFALIR-SE-LPATVVVD--ASA-DSAV-RSVADNFAADLQRVAGHS	41
ATS34160.1 -------------AFALIR-SE-LPATVVVD--ASA-DSAV-RSVADNFAADLQRVAGHS	41
AZU15160.1 -------------AFALIR-SE-LPATVVVD--ASA-DSAV-RSVADNFAADLQRVAGHS	41
AZU27921.1 -------------AFALIR-SE-LPATVVVD--ASA-DSAV-RSVADNFAADLQRVAGHS	41
AZU32245.1 -------------AFALIR-SE-LPATVVVD--ASA-DSAV-RSVADNFAADLQRVAGHS	41
AZU36685.1 -------------AFALIR-SE-LPATVVVD--ASA-DSAV-RSVADNFAADLQRVAGHS	41
QER96280.1 -------------AFALIR-SE-LPATVVVD--ASA-DSAV-RSVADNFAADLQRVAGHS	41
ASK98417.1 -------------AFALIR-SD-VPATVVVD--ASA-DSAV-RSVADNFAADLQRVAGRT	41
AEO44303.1 --------------LALIR-SD-VPATVVVD--ASA-DSAV-RSVADNFAADLQRVAGRT	40
AYO93937.1 --------------LALIR-SD-VPATVVVD--ASA-DSAV-RSVADNFAADLQRVAGRT	40
APO92649.1 -------------AFALIR-SD-VPATVVVD--DSA-DSAV-RSVADNFAADLQRVACRT	41
CAJ26025.1 -------------AFALIR-SD-VPATVVVD--DSA-DSAV-RSVADNFAADLQRVACRT	41
AMV00500.1 -------------AFALIR-SE-VPATVVVD--ASA-DSAV-RSAAGNFAADLQRVAGRT	41
AMV06612.1 -------------AFALIR-SE-VPATVVVD--ASA-DSAV-RSAAGNFAADLQRVAGRT	41
ARE55214.1 -------------AFALIR-SE-VPATVVVD--ASA-DSAV-RSAAGNFAADLQRVAGRT	41
AMV04812.1 -------------AFALIR-SE-VPATVVVD--ASA-DSAV-RSAAGNFAADLQRVAGRT	41
ASK90343.1 -------------AFALIR-SE-VPATVVVD--ASA-DSAV-RSAAGNFAADLQRVAGRT	41
QOY23608.1 -------------AFALIR-SE-VPATVVVD--ASA-DSAV-RSAAGNFAADLQRVAGRT	41
QQK69772.1 -------------AFALIR-SE-VPATVVVD--ASA-DSAV-RSAAGNFAADLQRVAGRT	41
ATS49682.1 -------------AFALIR-SE-VPATVVVD--ASA-DSAV-RSAAGNFAADLQRVAGRT	41
ATS55418.1 -------------AFALIR-SE-VPATVVVD--ASA-DSAV-RSAAGNFAADLQRVAGRT	41
ATS60569.1 -------------AFALIR-SE-VPATVVVD--ASA-DSAV-RSAAGNFAADLQRVAGRT	41
ATS65626.1 -------------AFALIR-SE-VPATVVVD--ASA-DSAV-RSAAGNFAADLQRVAGRT	41
ATS67370.1 -------------AFALIR-SE-VPATVVVD--ASA-DSAV-RSAAGNFAADLQRVAGRT	41
ATS73049.1 -------------AFALIR-SE-VPATVVVD--ASA-DSAV-RSAAGNFAADLQRVAGRT	41
ATS75886.1 -------------AFALIR-SE-VPATVVVD--ASA-DSAV-RSAAGNFAADLQRVAGRT	41
ATS81928.1 -------------AFALIR-SE-VPATVVVD--ASA-DSAV-RSAAGNFAADLQRVAGRT	41
ATS87942.1 -------------AFALIR-SE-VPATVVVD--ASA-DSAV-RSAAGNFAADLQRVAGRT	41
AZU19483.1 -------------AFALIR-SE-VPATVVVD--ASA-DSAV-RSAAGNFAADLQRVAGRT	41
AZU23394.1 -------------AFALIR-SE-VPATVVVD--ASA-DSAV-RSAAGNFAADLQRVAGRT	41
AZU94745.1 -------------AFALIR-SE-VPATVVVD--ASA-DSAV-RSAAGNFAADLQRVAGRT	41
CDF63463.1 -------------AFALIR-SE-VPATVVVD--ASA-DSAV-RSAAGNFAADLQRVAGRT	41
ATB60635.1 -------------AFALIR-SE-VPATVVVD--ASA-DSAV-RSAAGNFAADLQRVAGRT	41
ATS36926.1 -------------AFALIR-SE-VPATVVVD--ASA-DSAV-RSAAGNFAADLQRVAGRT	41
ATS44264.1 -------------AFALIR-SE-VPATVVVD--ASA-DSAV-RSAAGNFAADLQRVAGRT	41
ATS48822.1 -------------AFALIR-SE-VPATVVVD--ASA-DSAV-RSAAGNFAADLQRVAGRT	41
ATS84802.1 -------------AFALIR-SE-VPATVVVD--ASA-DSAV-RSAAGNFAADLQRVAGRT	41
ARR14150.1 -------------AFALIR-SE-APATVVVD--ASA-DSAV-RSAADNFAADLQRVAGRT	41
AJZ46963.1 -------------AFALIR-SE-APATVVVD--ASA-DSAV-RSAADNFAADLQRVAGRT	41
AAM39029.1 -------------AFALIR-SE-APATVVVD--ASA-DSAV-RSAADNFAADLQRVAGRT	41
AGH79613.1 -------------AFALIR-SE-APATVVVD--ASA-DSAV-RSAADNFAADLQRVAGRT	41
AGI05927.1 -------------AFALIR-SE-APATVVVD--ASA-DSAV-RSAADNFAADLQRVAGRT	41
AJD70773.1 -------------AFALIR-SE-APATVVVD--ASA-DSAV-RSAADNFAADLQRVAGRT	41
AJY88685.1 -------------AFALIR-SE-APATVVVD--ASA-DSAV-RSAADNFAADLQRVAGRT	41
AJY93153.1 -------------AFALIR-SE-APATVVVD--ASA-DSAV-RSAADNFAADLQRVAGRT	41
AJY97577.1 -------------AFALIR-SE-APATVVVD--ASA-DSAV-RSAADNFAADLQRVAGRT	41
AJZ02002.1 -------------AFALIR-SE-APATVVVD--ASA-DSAV-RSAADNFAADLQRVAGRT	41
AJZ06430.1 -------------AFALIR-SE-APATVVVD--ASA-DSAV-RSAADNFAADLQRVAGRT	41
AJZ10893.1 -------------AFALIR-SE-APATVVVD--ASA-DSAV-RSAADNFAADLQRVAGRT	41
AJZ24172.1 -------------AFALIR-SE-APATVVVD--ASA-DSAV-RSAADNFAADLQRVAGRT	41
AJZ28596.1 -------------AFALIR-SE-APATVVVD--ASA-DSAV-RSAADNFAADLQRVAGRT	41
AJZ33061.1 -------------AFALIR-SE-APATVVVD--ASA-DSAV-RSAADNFAADLQRVAGRT	41
AJZ37526.1 -------------AFALIR-SE-APATVVVD--ASA-DSAV-RSAADNFAADLQRVAGRT	41
AJZ41992.1 -------------AFALIR-SE-APATVVVD--ASA-DSAV-RSAADNFAADLQRVAGRT	41
AJZ42347.1 -------------AFALIR-SE-APATVVVD--ASA-DSAV-RSAADNFAADLQRVAGRT	41
AJZ51582.1 -------------AFALIR-SE-APATVVVD--ASA-DSAV-RSAADNFAADLQRVAGRT	41
AJZ64377.1 -------------AFALIR-SE-APATVVVD--ASA-DSAV-RSAADNFAADLQRVAGRT	41
AKM27015.1 -------------AFALIR-SE-APATVVVD--ASA-DSAV-RSAADNFAADLQRVAGRT	41
APR09250.1 -------------AFALIR-SE-APATVVVD--ASA-DSAV-RSAADNFAADLQRVAGRT	41
APR15506.1 -------------AFALIR-SE-APATVVVD--ASA-DSAV-RSAADNFAADLQRVAGRT	41
APR18240.1 -------------AFALIR-SE-APATVVVD--ASA-DSAV-RSAADNFAADLQRVAGRT	41
APR25717.1 -------------AFALIR-SE-APATVVVD--ASA-DSAV-RSAADNFAADLQRVAGRT	41
ARR15811.1 -------------AFALIR-SE-APATVVVD--ASA-DSAV-RSAADNFAADLQRVAGRT	41
ARR21957.1 -------------AFALIR-SE-APATVVVD--ASA-DSAV-RSAADNFAADLQRVAGRT	41
AUZ52995.1 -------------AFALIR-SE-APATVVVD--ASA-DSAV-RSAADNFAADLQRVAGRT	41
AYL22709.1 -------------AFALIR-SE-APATVVVD--ASA-DSAV-RSAADNFAADLQRVAGRT	41
AYL27136.1 -------------AFALIR-SE-APATVVVD--ASA-DSAV-RSAADNFAADLQRVAGRT	41
QOX02842.1 -------------AFALIR-SE-APATVVVD--ASA-DSAV-RSAADNFAADLQRVAGRT	41
AJZ15322.1 -------------AFALIR-SE-APATVVVD--ASA-DSAV-RSAADNFAADLQRVAGRT	41
AJZ19746.1 -------------AFALIR-SE-APATVVVD--ASA-DSAV-RSAADNFAADLQRVAGRT	41
AOL21264.1 --------------FALIR-SE-APATVVVD--ASA-DSAV-RSAADNFAADLQRVAGRT	40
ASN07650.1 --------------FALIR-SE-APATVVVD--ASA-DSAV-RSAADNFAADLQRVAGRT	40
ASY90586.1 --------------FALIR-SE-APATVVVD--ASA-DSAV-RSAADNFAADLQRVAGRT	40
QGL16027.1 --------------FALIR-SE-APATVVVD--ASA-DSAV-RSAADNFAADLQRVAGRT	40
ASM99458.1 --------------FALIR-SE-APATVVVD--ASV-DSAV-RSAADNFAADLQRVAGRT	40
ASY82853.1 --------------FALIR-SE-APATVVVD--ASV-DSAV-RSAADNFAADLQRVAGRT	40
AOY61176.1 --------------FALIR-SE-APATVVVD--VSA-DSAV-RSAADNFATDLQRVAGRT	40
ARV25264.1 --------------FALIR-SE-APATVVVD--VSA-DSAV-RSAADNFATDLQRVAGRT	40
QDR47217.1 --------------FALIR-SE-APATVVVD--VSA-DSAV-RSAADNFATDLQRVAGRT	40
QDS09199.1 --------------FALIR-SE-APATVVVD--VSA-DSAV-RSAADNFATDLQRVAGRT	40
QDS13602.1 --------------FALIR-SE-APATVVVD--VSA-DSAV-RSAADNFATDLQRVAGRT	40
QDS22244.1 --------------FALIR-SE-APATVVVD--VSA-DSAV-RSAADNFATDLQRVAGRT	40
QEQ75521.1 --------------FALIR-SE-APATVVVD--VSA-DSAV-RSAADNFATDLQRVAGRT	40
QCZ66478.1 --------------FALIR-SE-APATVVVD--VSA-DSAV-RSAADNFATDLQRVAGRT	40
QCZ70188.1 --------------FALIR-SE-APATVVVD--VSA-DSAV-RSAADNFATDLQRVAGRT	40
QCZ73305.1 --------------FALIR-SE-APATVVVD--VSA-DSAV-RSAADNFATDLQRVAGRT	40
QCZ79049.1 --------------FALIR-SE-APATVVVD--VSA-DSAV-RSAADNFATDLQRVAGRT	40
QCZ80065.1 --------------FALIR-SE-APATVVVD--VSA-DSAV-RSAADNFATDLQRVAGRT	40
QCZ83931.1 --------------FALIR-SE-APATVVVD--VSA-DSAV-RSAADNFATDLQRVAGRT	40
QCZ88402.1 --------------FALIR-SE-APATVVVD--VSA-DSAV-RSAADNFATDLQRVAGRT	40
AUJ14146.1 -------------AVALIR-SE-VPATVVVD--ASA-DPAV-RSVADNFATDLQRVAGRN	41
ALS93383.1 -------------AVALIR-SE-VPATVVVD--ASA-DPAV-RSVADNFATDLQRVAGRN	41
AVU04361.1 -------------AVALIR-SE-VPATVVVD--ASA-DPAV-RSVADNFATDLQRVAGRN	41
QBI17574.1 -------------AVALIR-SE-VPATVVVD--ASA-DPAV-RSVADNFATDLQRVAGRN	41
QBN23529.1 -------------AVALIR-SE-VPATVVVD--ASA-DPAV-RSVADNFATDLQRVAGRN	41
QBN40877.1 -------------AVALIR-SE-VPATVVVD--ASA-DPAV-RSVADNFATDLQRVAGRN	41
QBN44521.1 -------------AVALIR-SE-VPATVVVD--ASA-DPAV-RSVADNFATDLQRVAGRN	41
QBN48182.1 -------------AVALIR-SE-VPATVVVD--ASA-DPAV-RSVADNFATDLQRVAGRN	41
QBN51809.1 -------------AVALIR-SE-VPATVVVD--ASA-DPAV-RSVADNFATDLQRVAGRN	41
QBN55452.1 -------------AVALIR-SE-VPATVVVD--ASA-DPAV-RSVADNFATDLQRVAGRN	41
QBN59104.1 -------------AVALIR-SE-VPATVVVD--ASA-DPAV-RSVADNFATDLQRVAGRN	41
QBN70055.1 -------------AVALIR-SE-VPATVVVD--ASA-DPAV-RSVADNFATDLQRVAGRN	41
QBN77272.1 -------------AVALIR-SE-VPATVVVD--ASA-DPAV-RSVADNFATDLQRVAGRN	41
QBN80923.1 -------------AVALIR-SE-VPATVVVD--ASA-DPAV-RSVADNFATDLQRVAGRN	41
QBN84566.1 -------------AVALIR-SE-VPATVVVD--ASA-DPAV-RSVADNFATDLQRVAGRN	41
AUI92065.1 -------------AVALIR-SE-VPATVVVD--ASA-DPAV-RSVADNFATDLQRVAGRN	41
AUI95743.1 -------------AVALIR-SE-VPATVVVD--ASA-DPAV-RSVADNFATDLQRVAGRN	41
AUI99415.1 -------------AVALIR-SE-VPATVVVD--ASA-DPAV-RSVADNFATDLQRVAGRN	41
AUJ03092.1 -------------AVALIR-SE-VPATVVVD--ASA-DPAV-RSVADNFATDLQRVAGRN	41
AUJ06755.1 -------------AVALIR-SE-VPATVVVD--ASA-DPAV-RSVADNFATDLQRVAGRN	41
AUJ10435.1 -------------AVALIR-SE-VPATVVVD--ASA-DPAV-RSVADNFATDLQRVAGRN	41
AUJ17841.1 -------------AVALIR-SE-VPATVVVD--ASA-DPAV-RSVADNFATDLQRVAGRN	41
AVU00722.1 -------------AVALIR-SE-VPATVVVD--ASA-DPAV-RSVADNFATDLQRVAGRN	41
QBI13953.1 -------------AVALIR-SE-VPATVVVD--ASA-DPAV-RSVADNFATDLQRVAGRN	41
QBN30003.1 -------------AVALIR-SE-VPATVVVD--ASA-DPAV-RSVADNFATDLQRVAGRN	41
QBN33628.1 -------------AVALIR-SE-VPATVVVD--ASA-DPAV-RSVADNFATDLQRVAGRN	41
QBN37215.1 -------------AVALIR-SE-VPATVVVD--ASA-DPAV-RSVADNFATDLQRVAGRN	41
QBN62751.1 -------------AVALIR-SE-VPATVVVD--ASA-DPAV-RSVADNFATDLQRVAGRN	41
QBN66394.1 -------------AVALIR-SE-VPATVVVD--ASA-DPAV-RSVADNFATDLQRVAGRN	41
QBN73639.1 -------------AVALIR-SE-VPATVVVD--ASA-DPAV-RSVADNFATDLQRVAGRN	41
AJQ85172.1 -------------AVALIR-SE-VPATVVVD--ASA-DPAV-RSVADNFATDLQRVAGRN	41
ALZ73742.1 -------------AVALIR-SE-VPATVVVD--ASA-DPAV-RSVADNFATDLQRVAGRN	41
AOS08367.1 -------------AVALIR-SE-VPATVVVD--ASA-DPAV-RSVADNFATDLQRVAGRN	41
AOS12551.1 -------------AVALIR-SE-VPATVVVD--ASA-DPAV-RSVADNFATDLQRVAGRN	41
AXM34064.1 -------------AVALIR-SE-VPATVVVD--ASA-DPAV-RSVADNFATDLQRVAGRN	41
ACD61464.1 -------------AVALIR-SE-VPATVVVD--ASA-DPAV-RSVADNFATDLQRVAGRN	41
AXM41709.1 -------------AVALIR-SE-VPATVVVD--ASA-DPAV-RSVADNFATDLQRVAGRN	41
AXQ07834.1 -------------AVALIR-SE-VPATVVVD--ASA-DPAV-RSVADNFATDLQRVAGRN	41
AXQ73806.1 -------------AVALIR-SE-VPATVVVD--ASA-DPAV-RSVADNFATDLQRVAGRN	41
AZK86732.1 -------------AVALIR-SE-VPATVVVD--ASA-DPAV-RSVADNFATDLQRVAGRN	41
QBA12714.1 -------------AVALIR-SE-VPATVVVD--ASA-DPAV-RSVADNFATDLQRVAGRN	41
QEJ69499.1 -------------AVALIR-SE-VPATVVVD--ASA-DPAV-RSVADNFATDLQRVAGRN	41
QQD48062.1 -------------AVALIR-SE-VPATVVVD--ASA-DPAV-RSVADNFATDLQRVAGRN	41
QBN92441.1 -------------AVALIR-SE-VPATVVVD--ASA-DPAV-RSVADNFATDLQRVAGRN	41
QBO04123.1 -------------AVALIR-SE-VPATVVVD--ASA-DPAV-RSVADNFATDLQRVAGRN	41
QIE17674.1 -------------AVALIR-SE-VPATVVVD--ASA-DPAV-RSVADNFATDLQRVAGRN	41
QBN85607.1 -------------AVALIR-SE-VPATVVVD--ASA-DPAV-RSVADNFATDLQRVAGRN	41
AWK20526.1 -------------AVALIR-SE-VPATVVVD--ASA-DPAV-RSVADNFATDLQRVAGRN	41
QBO04865.1 -------------AVALIR-SE-VPATVVVD--ASA-DPAV-RSVADNFATDLQRVAGRN	41
QBO08647.1 -------------AVALIR-SE-VPATVVVD--ASA-DPAV-RSVADNFATDLQRVAGRN	41
QBO12439.1 -------------AVALIR-SE-VPATVVVD--ASA-DPAV-RSVADNFATDLQRVAGRN	41
QBO16225.1 -------------AVALIR-SE-VPATVVVD--ASA-DPAV-RSVADNFATDLQRVAGRN	41
AAW73589.1 -------------AVALIR-SE-VPATVVVD--ASA-DPAV-RSVADNFATDLQRVAGRN	41
AOS00931.1 -------------AVALIR-SE-VPATVVVD--ASA-DPAV-RSVADNFATDLQRVAGRN	41
AOS17543.1 -------------AVALIR-SE-VPATVVVD--ASA-DPAV-RSVADNFATDLQRVAGRN	41
AOS21690.1 -------------AVALIR-SE-VPATVVVD--ASA-DPAV-RSVADNFATDLQRVAGRN	41
AOS25861.1 -------------AVALIR-SE-VPATVVVD--ASA-DPAV-RSVADNFATDLQRVAGRN	41
AOS30034.1 -------------AVALIR-SE-VPATVVVD--ASA-DPAV-RSVADNFATDLQRVAGRN	41
AQU43875.1 -------------AVALIR-SE-VPATVVVD--ASA-DPAV-RSVADNFATDLQRVAGRN	41
AXM08353.1 -------------AVALIR-SE-VPATVVVD--ASA-DPAV-RSVADNFATDLQRVAGRN	41
AXM12156.1 -------------AVALIR-SE-VPATVVVD--ASA-DPAV-RSVADNFATDLQRVAGRN	41
AXM15868.1 -------------AVALIR-SE-VPATVVVD--ASA-DPAV-RSVADNFATDLQRVAGRN	41
AXM19641.1 -------------AVALIR-SE-VPATVVVD--ASA-DPAV-RSVADNFATDLQRVAGRN	41
AXM23504.1 -------------AVALIR-SE-VPATVVVD--ASA-DPAV-RSVADNFATDLQRVAGRN	41
AXM30139.1 -------------AVALIR-SE-VPATVVVD--ASA-DPAV-RSVADNFATDLQRVAGRN	41
AXM34804.1 -------------AVALIR-SE-VPATVVVD--ASA-DPAV-RSVADNFATDLQRVAGRN	41
AXN19769.1 -------------AVALIR-SE-VPATVVVD--ASA-DPAV-RSVADNFATDLQRVAGRN	41
AXX65877.1 -------------AVALIR-SE-VPATVVVD--ASA-DPAV-RSVADNFATDLQRVAGRN	41
BAE67062.1 -------------AVALIR-SE-VPATVVVD--ASA-DPAV-RSVADNFATDLQRVAGRN	41
QBA16073.1 -------------AVALIR-SE-VPATVVVD--ASA-DPAV-RSVADNFATDLQRVAGRN	41
QBN93284.1 -------------AVALIR-SE-VPATVVVD--ASA-DPAV-RSVADNFATDLQRVAGRN	41
QBN97181.1 -------------AVALIR-SE-VPATVVVD--ASA-DPAV-RSVADNFATDLQRVAGRN	41
QGN61769.1 -------------AVALIR-SE-VPATVVVD--ASA-DPAV-RSVADNFATDLQRVAGRN	41
QIE18392.1 -------------AVALIR-SE-VPATVVVD--ASA-DPAV-RSVADNFATDLQRVAGRN	41
QIF23065.1 -------------AVALIR-SE-VPATVVVD--ASA-DPAV-RSVADNFATDLQRVAGRN	41
AOS16728.1 -------------AVALIR-SE-VPATVVVD--ASA-DPAV-RSVADNFATDLQRVAGRN	41
QBG84901.1 -------------AVALIR-SE-VPATVVVD--ASA-DPAV-RSVADNFATDLQRVAGRN	41
QBG98274.1 -------------AVALIR-SE-VPATVVVD--ASA-DPAV-RSVADNFATDLQRVAGRN	41
QBG93876.1 -------------AVALIR-SE-VPATVVVD--ASA-DPAV-RSVADNFATDLQRVAGRN	41
QBH05915.1 -------------AVALIR-SE-VPATVVVD--ASA-DPAV-RSVADNFATDLQRVAGRN	41
QBG86576.1 -------------AVALIR-SE-VPATVVVD--ASA-DPAV-RSVADNFATDLQRVAGRN	41
QBG94344.1 -------------AVALIR-SE-VPATVVVD--ASA-DPAV-RSVADNFATDLQRVAGRN	41
AKO03091.1 -------------AVALIR-SE-VPATVVVD--ASA-DPAV-RSVADNFATDLQRVAGRN	41
AKO07007.1 -------------AVALIR-SE-VPATVVVD--ASA-DPAV-RSVADNFATDLQRVAGRN	41
AEQ94594.1 -------------AVALIR-SE-VPATVVVD--ASA-DPAV-RSVADNFATDLQRVAGRN	41
AKO18365.1 -------------AVALIR-SE-VPATVVVD--ASA-DPAV-RSVADNFATDLQRVAGRN	41
AKN94868.1 -------------AVALIR-SE-VPATVVVD--ASA-DPAV-RSVADNFATDLQRVAGRN	41
AKN98593.1 -------------AVALIR-SE-VPATVVVD--ASA-DPAV-RSVADNFATDLQRVAGRN	41
AKO13820.1 -------------AVALIR-SE-VPATVVVD--ASA-DPAV-RSVADNFATDLQRVAGRN	41
AKO17559.1 -------------AVALIR-SE-VPATVVVD--ASA-DPAV-RSVADNFATDLQRVAGRN	41
QEO99602.1 -------------AVALIR-SE-VPATVVVD--ASA-DPAV-RSVADNFATDLQRVAGRN	41
AJQ89490.1 -------------AVALIR-SE-VPATVVVD--ASA-DPAV-RSVADNFATDLQRVAGRN	41
AKK62601.1 -------------AVALIR-SE-VPATVVVD--ASA-DPAV-RSVADNFATDLQRVAGRN	41
AKO02249.1 -------------AVALIR-SE-VPATVVVD--ASA-DPAV-RSVADNFATDLQRVAGRN	41
QGH67588.1 -------------AVALIR-SE-VPATVVVD--ASA-DPAV-RSVADNFATDLQRVAGRN	41
ADG09381.1 --------------LALIQ-KG-RPAAVYID--ANA-NPAV-RHAADSLRGDLARVGGGE	40
AVQ01183.1 --------------LALIQ-KG-RPAAVYID--ANA-NPAV-RHAADSLRGDLARVGGGE	40
QAY79794.1 -------------SFGLVE-AA-RPAAILVD--ADA-DSAV-RHAVAGFRADLKRVSGHD	41
QIK78038.1 -------------SFVLVR-DG-VPAPVFVD--GQA-DTAV-RRVADELAGDLQRVSGRA	41
ACG78888.1 -------------AFPLIR-GG-TPAAVLVE--ASA-DPAV-RHAADGFAADLQRVGGRA	41
AUW58761.1 -------------RFSLVT-QG-RPVSILID--ESP-DQAV-THVAESFAADLERVSGSK	41
AMK16587.1 -------------EFPLIT-DG-SPATLVVE--ESA-DSAV-HFAARCLAEDIRRASGRS	41
AHE53028.1 --------------FPLIA-DG-LPAAILVD--PIA-DSAV-RHAADNFSGDIERVCGRR	40
QCB44251.1 --------------FALIE-KG-IPATVMID--ADA-DSAV-RHVATNFAADLERVSGTA	40
AYA66627.1 --------------IPLIK-NN-QPLPVLIS--PAA-NPAI-KRVAKAFSEDLTRVGGGK	40
AXR07617.1 --------------LPLIK-DG-QPLPIIVS--PSA-DPAV-KRVADAFSLDIQRVGGTR	40
QPL50770.1 --------------LPLIS-DG-QPLPIIIS--PSA-DSAV-KRVAKAFSQDIQRVGGTP	40
AGP86858.1 --------------LPLIS-DG-QPLPIIIS--PSA-DSAV-KRVAEAFSQDIQRVGGKP	40
AGP90980.1 --------------LPLIS-DG-QPLPIIIS--PSA-DSAV-KRVAEAFSQDIQRVGGKP	40
AGP94812.1 --------------LPLIS-DG-QPLPIIIS--PSA-DSAV-KRVAEAFSQDIQRVGGKP	40
AFV86729.1 --------------LPLIS-DG-QPLPIIIS--PSA-DSAV-KRVAEAFSQDIQRVGGKP	40
AGP98742.1 --------------LPLIS-DG-QPLPIIIS--PSA-DSAV-KRVAEAFSQDIQRVGGKP	40
AGQ02943.1 --------------LPLIS-DG-QPLPIIIS--PSA-DSAV-KRVAEAFSQDIQRVGGKP	40
AGP79057.1 --------------LPLIS-DG-QPLPIIIS--PSA-DSAV-KRVAEAFSQDIQRVGGKP	40
AQR61301.1 --------------FPLIT-GD-RPATLLVE--PGA-DTAV-TLAADNFATDLERVSGHA	40
AUN32397.1 --------------LPLIR-GG-QAVPVFID--VGA-DPAV-KHAADDLRADFGRVAGQA	40
AZS23288.1 -------------GFTLIE-GG-VPADVYVD--AEA-DPAV-RHAAASLREDLGRVSRRP	41
AZS23316.1 -------------GFTLIE-GG-VPADVYVD--AEA-DPAV-RHAAASLREDLGRVSRRP	41
QNL51914.1 --------------------------PVYVH--PEE-PAPV-RRAVQDLLRDLEGVFGRS	30
QPH40862.1 ------------------------QVVIYTD--APA-DSPI-AIAISALKRDLGTVLGAN	32
QNN21906.1 -----------------ND-HA-ETAQIVLL--NPD-HGAI-RQAADDLHADLNAVAGK-	36
AHF94510.1 -----------------CD-TT-TQPTLHCD--PGE-PACL-RYAVADLASDLGKISGCV	37
AIQ57822.1 ------------------------IVEIQMD--ALE-HQGL-GLAVNDLIKDLCKVMDIQ	32
ACU03525.1 ------------------------QSAIIVA--KNE-HSAV-HQAALFLAADIEKISGYR	32
ADE53564.1 ---------------ILAD-DS-QAACIVVN--PDA-VECI-QQAARFLAQDLYAITGKQ	39
AUP78823.1 --------------VVLVE-DN-RVVDIVVS--SNT-NSAV-KQAALFLASDIEKITGKK	40
QBG47009.1 ---------------TLVG-KD-RVADIVVS--PDA-HSCV-KQAAKFLASDIEKITGQK	39
BAL62978.1 ----------------------------VIT--DYK-NDVL-KNAAEILQRDILIAVTGE	28
BBC61705.1 ----------------------------VIT--DYK-NDVL-KNAAEILQRDILIAVTGE	28
AIM26065.1 ----------------------------VIT--DYK-NDVL-KNAAEILQRDILIAVTGE	28
BAK22383.1 ----------------------------VIT--DYK-NDVL-KNAAEILQRDILIAVTGE	28
BBD17563.1 ----------------------------VIT--DYK-NDVL-KNAAEILQRDILIAVTGE	28
BBP08119.1 ----------------------------VIT--DYK-NDVL-KNAAEILQRDILIAVTGE	28
BBD15938.1 ----------------------------VIT--DYK-NDVL-KNAAEILQRDILIAVTGE	28
AQW21448.1 ---------------------------------DYT-NDVL-RNAAKILIRDIDAVVSAD	25
QMU08911.1 ----------------------------------------L-RNAAQILTRDIQMTVTTI	19
AMG51491.1 ------------------------------K--QLE-NEVI-GHACEILQRDILTVVTDT	26
EEV38628.1 ---------------------------------------------CKIMQRDILTVVTDT	15
QHB51016.1 ---------------------------------DFR-NPVL-KNASMILQRDIEKVTTKD	25
QGV24988.1 -----------------------------AQ--DFR-NTVL-KYACEILQRDINRVTTEK	27
APR06530.1 --------------------------RVVAE--DFR-NNIL-KNATEILQRDIQKVTTQK	30
QOJ85323.1 --------------------------RVVAE--DFR-NNIL-KNATEILQRDIQKVTTQK	30
QOP50842.1 --------------------------RVVAE--DFR-NNIL-KNATEILQRDIQKVTTQK	30
QNF28682.1 -------------------------------------LKSV-NHFLKVLARDKDKVFQED	22
AJY47814.1 ------------------------------------------TNALDIFSRDFAKVFGRA	18
AGI39002.1 ---------------------------------------PV-EHAAEILFRDFRKVFGKS	20
ANW98369.1 ---------------------------------------PV-EHAAEILFRDFRKVFGKS	20
ANX00905.1 ---------------------------------------PV-EHAAEILFRDFRKVFGKS	20
QKS48772.1 -------------------------VHIHTA--EQL-PSAV-QYALRMLTRDFETVLGSK	31
AEI40593.1 -------------------------------------PSSV-AHAIRMLGRDLEAVLGAA	22
AFC29213.1 --------------------------------------SPV-AHAIRMLARDLEAVLGAE	21
AFH61386.1 ----------------------------------------V-AHAIRMLARDLEAVLGAE	19
QDH23521.1 -------------------------VRLYAE--PGE-STAV-AHALRFLLRDLHAVLGAE	31
AYA75550.1 -------------------------------------------------SRDHEKVLGKS	11
AZK46602.1 --------------------------------------MPI-RHAWKMISRDHSNVFGEL	21
ACT04137.1 ----------------------------------------I-QHVWNMIARDHEAVFGAA	19
APB73368.2 ---------------------------------TDE-SVPI-AHAWNMIARDHKRVFGRE	25
AHC20788.1 ---------------------------------TDE-SVPI-AHAWNMIARDHKQVFGRK	25
APB78372.2 ---------------------------------TDE-SVPI-AHAWNMIARDHKQVFGRK	25
ASR46844.1 ----------------------------------------I-AHAWRMIARDHKQVFGRE	19
AET61688.1 ------------------------------------------AHAWRMIVRDHKHVFGRE	18
ALP38450.1 ----------------------------------------V-AHAWRMIARDHKQVFGRE	19
AIQ76056.1 ------------------------------------------GHAWRMIARDHEQVFGKA	18
AWV36862.1 ------------------------------------------------------------	0
ASA23881.1 ------------------------------------------EHAWSMIAKDHAAVFGQA	18
CQR57266.1 ------------------------------------------EHAWSMIARDHAAVFGQA	18
ADL33891.1 --------------------------------------KSV-MLAADSLKRDIQNTCLKS	21
AOZ96627.1 ------------------------------------------------------------	0
ABX41990.1 ------------------------------------------------------------	0
CBK93013.1 ------------------------------Y--MDS-AVPV-MRAIENVKRDIRKVCCDS	26
QBE97294.1 ------------------------------------------DWAVRNLRRDIRKACTGS	18
AFU71826.1 ------------------------------------------------------------	0
ATO41651.1 ------------------------------------------------------------	0
QOL31045.1 -----------------------------AA--DGR-SSSV-CSAVADVRRDLAEVCGTT	27
QOL33042.1 -------------------------------------SDAV-RAAAEDLRRDLATVCSGA	22
AWG23300.1 ------------------------------D--NSN-SKAV-SYAARA------------	14
QBG46870.1 ------------------------------------------------------------	0
ANW94862.1 --------------------------VISEE--DYR-RVPI-QMAIRDAEKDWYKVFGYP	30
AHF93834.1 --------------------------ILS----PDE-PEPV-RRALEDVRNDWYDVMGHL	28
AKJ65157.1 ---------------------------------------PV-MRALEDVKRDWYKVFGHR	20
ADV21474.1 --------------------HR-FASPLLLS--SED-DQSI-HVAAQTFAEDVYKITGHR	35
AAW46631.1 --------------------HH-FASSLLLS--SED-DQSI-HVAAQTFAEDIYKVTGQR	35
AFR94258.1 --------------------HH-FASSLLLS--SED-DQSI-HVAAQTFAEDVYKVTGHR	35
AJD81319.1 ---------------AIAK-TG-ETTSILTS--RDD-AAVI-HHAAASLATDMMRMVPNA	39
SAM86249.1 -----------------AQ-AG-ETTEILTS--RDD-APVA-HHAALSFAADLMQMVPSS	37
CDR88968.1 ------------------K-AG-ETTEILTS--RDD-SSVV-HHAASSFAADLMQMVPSA	36
CBQ71409.1 ------------------K-AG-ETTEILTS--RDD-SSVV-HHAAESFAADLMHMVPTS	36
SJX66434.1 ------------------K-AG-DTTEILTS--RDD-SSVV-HHAAESFAADLMHMVPTA	36
ADL33821.1 ---------------CLFD-GI-RVLDIVIE--SKA-YSGV-KKIGETICEDICLVTGKM	39
ANU74306.1 -----------------------KEIFVIMD--PDT-DSGI-RKIWGKAEEDIRRITGAM	33
ASU31298.1 -----------------------KEIFVIMD--PDT-DSGI-RKIWGKAEEDIRRITGAM	33
QJU15646.1 -----------------------KEIFVIMD--PDT-DSGI-RKIWGKAEEDIRRITGAM	33
APZ46852.1 -------------GFPVFN-SG-KVATIYVS--QEE-SPQI-IRAVNDLQKDIKIVTGSM	41
AUC17495.1 -------------GFPVFN-SG-KVATIYVS--QEE-SPQI-IRAVNDLQKDIKIVTGSM	41
ASA21655.1 --------------FPLAA-NG-TAAAIWVD--VAE-KAPV-RRVVKDLKEDIKRVTNLD	40
AFU72059.1 ----------------LAD-SG-VRPNWLLE--HGE-DSAV-QIATGNLMRDFAAVTGRT	38
ATO41848.1 ----------------LAD-SG-VRPNWLLE--HGE-DSAV-QIATGNLMRDFAAVTGRT	38
AHM66074.1 -------------EFELLK-RN-HEVPVFVS--ETE-NSAV-HLAFCNLMRDIDWVCGCK	41
AIY11532.1 -------------EFELLK-RN-HEVPVFVS--ETE-NSAV-HLAFCNLMRDIDWVCGCK	41
AJE49570.1 -------------KFELLK-RN-HTVPASVS--EME-NSAV-HLAFCNLMRDIDWVCGCK	41
QOH62055.1 -------------KFELLK-RN-HTVPASVS--EME-NSAV-HLAFCNLMRDIDWVCGCK	41
ADO56562.1 -------------EFELLK-RN-HTVPVFVS--ETE-NSAV-HFAFCNLMRDIDWVCGCK	41
CCC85271.1 -------------EFELLK-RN-HTVPVFVS--ETE-NSAV-HFAFCNLMRDIDWVCGCK	41
AZH29494.1 -------------EFELLK-RN-HTVPVFVS--ETE-NSAV-HLAFCNLMRDIDWVCGCK	41
AUX25422.1 -------------RFPLSV-GG-KAAPLVVS--SDD-HEGV-IRVVSDLAADVERVTDVR	41
CAN96921.1 -------------RFPLAV-GG-KVAPLVVS--ESD-YAGV-NRVVDDLAADIQRVTGAA	41
AUX46469.1 -------------RFPLAV-GG-KVPPLVVS--SDD-HEGV-LRVVDDLAADIERVTDAE	41
AGP37360.1 -------------RFALAV-NG-KVPPLVVS--ADD-YAGV-RRVVDDLAADIQRVTDAP	41
AUX32982.1 -------------RFALAV-NG-EVPPLVVS--ADD-YEGV-RRVVDDLAADIRRVTDAP	41
AKG46247.1 --------------LTLAA-SG-TAAPLVVS--SAD-HPGV-LRVTGDLRDDIERVTGVA	40
QKV71576.1 --------------LTLAD-RG-RTAPLVVS--TAD-HPGV-LRVTADLRDDIERVTGTA	40
AUX45175.1 -------------SFPLVA-GG-KAAPLVVS--SSD-HAGV-IRVVSDLKADIGRVTQVE	41
ANZ41215.1 -------------RFPLVS-RR-KAATLVVS--AAD-HPGV-VRVAGDLQADVQRVTGVK	41
ADJ46282.1 --------------FPLVS-RG-KAATIVVG--SGD-LPGV-RRVVGDLAADVERVTGVR	40
AEK43075.1 --------------FPLVS-RG-KAATIVVG--SGD-LPGV-RRVVGDLAADVERVTGVR	40
AGT85121.1 --------------FPLVS-RG-KAATIVVG--SGD-LPGV-RRVVGDLAADVERVTGVR	40
ANN17841.1 -------------GFPLVA-RG-KAATLVVS--SGD-KPGV-RRVAGDLRDDIERVTGIR	41
BAL89501.1 --------------FPLVA-AG-RAAPIIVD--SGD-FPGV-VRVAGDLHTDLRSATGVS	40
BBH69803.1 --------------FPLVA-VG-RAAPIVVD--DGD-FPGV-VRVAGDLRSDLARATDVQ	40
AEV83001.1 --------------------------PLLTG--AGD-YPGV-LRVAGDLRSDLAAATGAT	30
ATO81397.1 --------------------------PLLTG--AGD-YPGV-LRVAGDLRSDLAAATGAT	30
AGL17375.1 -------------RFPVVA-GG-TAAPLVVS--TAD-HAGV-LRVVDDLQSDLAAATGTR	41
AGZ41881.1 -------------RFPVVA-GG-RAAPLVVS--TGD-HAGV-IRVLDDLQADIKAVTGVT	41
ASU78335.1 --------------FPLVD-HG-RAAPLVID--SSD-FEGV-LRAVDDLRKDLRAVSDVE	40
QKW38398.1 -------------HFPLVE-HG-RAAPLLVS--GAD-FPGV-LRVVGDLRSDVERVTGVK	41
ARQ67850.1 --------------LALVA-RG-AATPVLVD--PDD-HPGV-LRVADDLAADIERVTGVA	40
ADG87080.1 --------------FPLVA-GG-KAAPLVVA--SAD-HRGV-LRVVNDLQADIERVTGVR	40
AWS45554.1 --------------FPLVA-AG-RAAPLVVG--ADD-HPGV-IRVVNDLQADIKRVTDVQ	40
AVT28994.1 -------------SLPLVE-RG-RAATLVVS--ASD-HPGV-VRAAGDLRTDVERVTGVR	41
AVT35399.1 -------------SLPLVE-RG-RAATLVVS--ASD-HPGV-VRAAGDLRTDVERVTGVR	41
AKH80942.1 -------------RFPLVA-GG-RAAPLVAD--GGD-FPGV-LRALGDLRADLERVTGVR	41
AZM44523.1 -------------RFPLVA-GG-RAAPLVAD--GGD-FPGV-LRALGDLRADLERVTGVR	41
AUH44512.1 -------------RFPLVA-GG-RAAPLVAD--GGD-FPGV-LRALGDLRTDLERVTGIR	41
QKW18160.1 -------------SLPLVE-GG-RAAPIVVS--GAD-HPGV-VRVVGDLAADLERVTGVR	41
ALC24954.1 --------------FPLVR-AG-RAVPIVVS--SAD-HEGV-VRVAGDLRDDIERVTGVR	40
WP_005320908.1 --------------FPLVR-AG-RAVPIVVS--SAD-HEGV-VRVAGDLRDDIERVTGVR	40
QIP87982.1 --------------FPLVR-AG-RAVPVVVS--SAD-HEGV-VRVAGDLRDDIERVTGVR	40
AXI76922.1 -------------SFPLVR-AG-RAVPLVVS--SGD-HQGV-IRVVGDLQADIERVTGIR	41
QEU75809.1 --------------FALAE-SG-RAVPVVVS--GSD-HPGV-VRVAGDLRDDIERVTGVR	40
AEN08468.1 -------------AFALVE-AG-RAVPLVVS--DRD-HPGV-VRAAGDLRDDIRRVTGAR	41
AWL36949.1 --------------FALVE-NG-RAVPVVVS--DRD-HPGV-VRVAGDLRDDIERVTGVR	40
BBC92001.1 --------------FPLVD-RG-RATPLVVD--ADD-HESV-VRAAGDLRDDLERVTGVA	40
QNT91137.1 --------------FPLVD-RG-RATPLVVD--ADD-HESV-VRAAGDLRDDLERVTGVA	40
QLJ03792.1 --------------FPLVE-RG-AATPLVVS--AAD-HPGV-VRAAGDLKDDLKRVTGVE	40
AJP03332.1 --------------FPLVR-AG-RAAPVLVD--ARD-HPGV-RRVAADLRADIERVTGVR	40
CQR62431.1 --------------FPLVR-AG-RAAPVLAD--ARD-HAGV-RRVAADLRADIERVTGAR	40
AWT44918.1 --------------FPLVR-SG-RAVPVLVD--AAD-HPGV-RRVAADLRADIERVTGVR	40
QEV40520.1 --------------------------PVVVS--ADD-HSGV-VRAAGDLRDDIERVTGVR	30
AYN39912.1 --------------------------PVVVS--PED-HPGV-VRVAGDLRDDLARVTGVR	30
QIS72654.1 --------------------------PVVVS--QKD-HPGV-VRVAGDLRDDLARVTGVR	30
AKN75149.1 --------------------------PVVVS--PED-HPGV-VRVAGDLRDDLARVTGVR	30
CUW30475.1 --------------------------PVVVS--PED-HPGV-VRVAGDLRDDLARVTGVR	30
QJS10497.1 --------------------------PVVVS--AQD-HPGV-VRVAGDLRDDLARVTGVR	30
AEY91062.1 --------------------------PVVVS--AED-HPGV-VRVAGDLRDDLARVTGVR	30
ALO95524.1 --------------------------PVVVS--AED-HPGV-VRVAGDLRDDLARVTGVR	30
CBG70793.1 --------------------------PVVVS--PED-HPGV-VRVAGDLRDDIERVTGVR	30
QFQ99777.1 --------------------------PVVVG--PQD-HPGV-VRVAGDLRDDIERVTGVR	30
BCL30058.1 --------------------------PVVVG--AED-HPGV-VRVAGDLRDDIERVTGVR	30
QDO00149.1 --------------------------PVVVS--PED-HPGV-VRVAGDLRDDLERVTDVR	30
QDO21878.1 --------------------------PVVVS--PED-HPGV-VRVAGDLRDDLERVTDVR	30
QDO32003.1 --------------------------PVVVS--PED-HPGV-VRVAGDLRDDLERVTDVR	30
QDO41918.1 --------------------------PVVVS--PED-HPGV-VRVAGDLRDDLERVTDVR	30
QDN59452.1 --------------------------PVVVS--PED-HPGV-VRVAGDLRDDLERVTDVR	30
QDN69529.1 --------------------------PVVVS--PED-HPGV-VRVAGDLRDDLERVTDVR	30
QDO51999.1 --------------------------PVVVS--PED-HPGV-VRVAGDLRDDLERVTDVR	30
QDO62241.1 --------------------------PVVVS--PED-HPGV-VRVAGDLRDDLERVTDVR	30
QDN79820.1 --------------------------PVVVS--PED-HPGV-VRVAGDLRDDLERVTDVR	30
QIY72818.1 --------------------------PVVVS--PED-HPGV-VRVAGDLRDDLERVTDVR	30
AHF15123.1 -----------------HN--H-TNLTVSIN--RNE-AAVV-YTALELFGSDYKKVFDGR	36
QIH36389.1 -------------AFHLIK--N-NQAANIYY--GGG-NPVI-ETALELLGADAQQVSQSA	40
QMV70361.1 --------------FNLIK--N-NRAADIYY--GGR-NPII-ETALELLDADAQQVGQSA	39
VTR39201.1 --------------FNLIK--N-NQAANVYY--GGS-SPVV-ETALEILDADAKQVGQCA	39
ADY36827.1 ---------------------G-GKMRVACE--AEE-EPVV-HVALDLLNRDCEAVLSQA	34
VDS02682.1 ------------------S--G-QNMKVVCD--TTE-APVV-KVALDLLKRDCRSVLSGN	35
AND19477.1 ---------------ELKS--G-YTIHIACD--TTEMEPVV-KSALKMLVNDFQAVLSSD	39
AII67826.1 --------------FELKS--G-HTIHIACD--TTEMEPVV-KSALKMLVNDFQAVLSSD	40
ALA73584.1 --------------FELKS--G-HTIHIACD--TTEMEPVV-KSALKMLVNDFQAVLSSD	40
QJR56819.1 --------------FELKS--G-HTIHIACD--TTEMEPVV-KSALKMLVNDFQAVLSSD	40
QJR58385.1 --------------FELKS--G-HTIHIACD--TTEMEPVV-KSALKMLVNDFQAVLSSD	40
EEB24254.1 --------------FELKS--G-HTIHIACD--TTEMEPVV-KSALKMLVNDFQAVLSSD	40
QJR62690.1 --------------FELKS--G-HTIHIACD--TTEMEPVV-KSALKMLVNDFQAVLSSD	40
QJR66948.1 --------------FELKS--G-HTIHIACD--TTEMEPVV-KSALKMLVNDFQAVLSSD	40
QJR71288.1 --------------FELKS--G-HTIHIACD--TTEMEPVV-KSALKMLVNDFQAVLSSD	40
QJR75325.1 --------------FELKS--G-HTIHIACD--TTEMEPVV-KSALKMLVNDFQAVLSSD	40
QJR65219.1 -----------------KS--G-EPVTIACG--NSE-EEVV-HTALNLLNRDVESVFSTR	36
QJR69482.1 -----------------KS--G-EPVTIACG--NSE-EEVV-HTALNLLNRDVESVFSTR	36
QJR73815.1 -----------------KS--G-EPVTIACG--NSE-EEVV-HTALNLLNRDVESVFSTR	36
EEB26721.1 -----------------KS--G-EPVTIACG--NSE-EEVV-HTALNLLNRDVESVFSTR	36
QJR77971.1 -----------------KS--G-EPVTIACG--NSE-EEVV-HTALNLLNRDVESVFSTR	36
AII64721.1 -----------------KS--G-EPVTIACG--NSE-EEVV-HTALNLLNRDVESVFSTR	36
AND18176.1 -----------------KS--G-EPVTIACG--NSE-EEVV-HTALNLLNRDVESVFSTR	36
AII66357.1 -----------------KS--G-EPVTIACG--NSE-EEVV-HTALNLLNRDVESVFSTR	36
ALA72198.1 -----------------KS--G-EPVTIACG--NSE-EEVV-HTALNLLNRDVESVFSTR	36
QJR54144.1 -----------------KS--G-EPVTIACG--NSE-EEVV-HTALNLLNRDVESVFSTR	36
QJR61058.1 -----------------KS--G-EPVTIACG--NSE-EEVV-HTALNLLNRDVESVFSTR	36
QEW35582.1 -----------------KS--G-EPVTIACG--NSE-EEVV-HTALNLLNRDVESVFSTR	36
ABR37882.1 -----------------KS--G-EPVTIACG--NSE-EEVV-HTALNLLNRDVESVFSTR	36
ALK86408.1 -----------------KS--G-EPVTIACG--NSE-EEVV-HTALNLLNRDVESVFSTR	36
EDY97203.1 ----------------IFT--G-NPINIACN--PNE-KNVV-WQALELFKRDYRNVFSDS	37
ALJ47783.1 ---------------ILQS--G-QTVTIACC--NSE-KLVV-RTSLEMLGRDIRTVLSAT	38
AAO78064.1 ---------------VLQS--G-QPVAIACS--GSE-APVV-RTSLDLLSRDLQTVLSAT	38
QMW85384.1 ---------------VLQS--G-QPVAIACS--GSE-APVV-RTSLDLLSRDLQTVLSAT	38
BCA52290.1 ---------------VLQS--G-RPVAIACS--GSE-APVV-RTSLDLLSRDLQTVLSAT	38
ALJ39737.1 ---------------VLQS--G-QPVAIACS--GSE-APVV-RTSLDLLSRDLQTVLSAT	38
QQA08841.1 ---------------VLQS--G-QPVVIACS--GSE-APVV-HTSLDLLSRDLQTVLSAT	38
QIU93282.1 --------------FVLTS--G-ETVAISCS--PSE-GLVV-HTALELLTRDIQTVLSST	39
EEB27909.1 ---------------VLTS--G-QTVVIACS--PSE-ELVV-RTALEMLGRDIQTVLSST	38
QNL39823.1 ---------------VLTS--G-QTVVIACS--PSE-ELVV-RTALEMLGRDIQTVLSST	38
QGT72429.1 ---------------VLTS--G-QTVVIACS--PSE-EQVV-RTALEMLGRDIQTVLSST	38
ALJ58886.1 ----------------LRS--D-QPIKLACD--NAE-EKVV-QTALKLFMRDYQSVFSAS	37
EDV07550.1 --------------FNLPS--G-KPVKISCD--NAE-EKVV-HTALDLLSRDCKAVLSAS	39
ABR39833.1 ------------------S--G-MTVTVNCD--KSE-APVV-HTALELLQRDYRAVFSDS	35
EDO51947.1 ------------------S--G-MTVTVNCD--KSE-APVV-HTALELLQRDYRAVFSDS	35
QDM08765.1 ------------------S--G-MTVTVNCD--KSE-APVV-HTALELLQRDYRAVFSDS	35
QQA31248.1 ------------------S--G-MTVTVNCD--KSE-APVV-HTALELLQRDYRAVFSDS	35
AII64660.1 ----------------LHS--G-MAATVNYN--KSE-APVV-HTALELLQRDYRAVFSNS	37
ALJ47357.1 ---------------NLQA--E-KTITIACD--PAE-EQVV-QTALELFKRDCLAVFSSP	38
SCV06764.1 ---------------NLQA--E-KTITIACD--PAE-EQVV-QTALELFKRDCLAVFSSP	38
QDO67466.1 --------------FNLPS--G-KPVKVSCD--NAE-EKVV-HTALDLLSRDCKAVLSAS	39
ALJ59884.1 -------------VFSLVG-KK-DKACVYYD--AQD-FEVV-KTTAGLFANDVKEVSGQI	41
EDV06188.1 -------------VFSLVG-KK-DKACVYYD--AKD-FEVV-KTTAGLFANDVKEVSGQL	41
QDO71503.1 -------------VFSLVG-KK-DKACVYYD--AKD-FEVV-KTTAGLFANDVKEVSGQL	41
ALJ39780.1 -------------SFPIVS-PA-ANVVVCFD--GKD-ETVV-RKSVTLFADDVRRVTGQD	41
BCA52243.1 -------------SFPIVS-PA-ANVVVCFD--GKD-ETVV-RKSVTLFADDVRRVTGQD	41
ANU59138.1 -------------SFPIVS-SS-TNAVVCFD--GKD-ATVV-RKSASLFVDDVRRVTGQE	41
QDH53391.1 -------------SFPIVS-SS-TNAVICFD--GKD-ATVV-RKSASLFVDDVRRVTGQE	41
ALJ47615.1 -------------SFPIVS-SS-TNAVICFD--GKD-ATVV-RKSASLFVDDVRRVTGQE	41
EDO12283.1 -------------SFPIVS-SS-TNAVICFD--GKD-ATVV-RKSASLFVDDVRRVTGQE	41
SCV07014.1 -------------SFPIVS-SS-TNAVICFD--GKD-ATVV-RKSASLFVDDVRRVTGQE	41
QGT72411.1 -------------SFPIVS-SL-TNAVVCFD--GKD-ATVV-RKSASLFVDDVRRVTGQE	41
BBL00912.1 --------------FTLAS-PR-QTAAILYD--ASD-AAVV-KRAAELFAADVEAVTGRR	40
BBL08837.1 --------------FTLAS-PR-QTAAILYD--ASD-AAVV-KRAAELFAADVEAVTGRR	40
BBL11629.1 --------------FTLAS-PR-QTAAILYD--ASD-AAVV-KRAAELFAADVEAVTGRR	40
QKH85301.1 --------------FVLTT-PE-LQAKIYYD--VND-ELVI-KKSAELFAFDVERVTGRK	40
QCQ35701.1 --------------FVLTT-PE-LQAKIYYD--VND-ELVI-KKSAELFAFDVERVTGRK	40
AUI48980.1 --------------FVLTT-PE-LQAKIYYD--VND-ELVI-KKSAELFAFDVERVTGRK	40
QCQ44626.1 --------------FVLTT-PE-LQAKIYYD--VND-ELVI-KKSAELFAFDVERVTGRK	40
QLK82013.1 --------------FVLTT-PE-LQAKIYYD--VND-ELVI-KKSAELFAFDVERVTGRK	40
QCQ49092.1 --------------FVLTT-PE-LQAKIYYD--VND-ELVI-KKSAELFAFDVERVTGRK	40
CAH06294.1 --------------FALTT-AK-ARAKIYYD--AND-ALVI-KRSAELFARDIQMVTGQK	40
QCT77142.1 --------------FALTT-AK-ARAKIYYD--AND-ALVI-KRSAELFARDIQMVTGQK	40
YP_210252.1 --------------FALTT-AK-ARAKIYYD--AND-ALVI-KRSAELFARDIQMVTGQK	40
ANQ62807.1 --------------FALTT-AK-ARAKIYYD--AND-ALVI-KRSAELFARDIQMVTGQK	40
CUA17176.1 --------------FALTT-AK-ARAKIYYD--AND-ALVI-KRSAELFARDIQMVTGQK	40
QCQ40283.1 --------------FALTT-AK-ARAKIYYD--AND-ALVI-KRSAELFARDIQMVTGQK	40
CBW21176.1 --------------FALTT-AK-TRAKIYYD--VND-ALVI-KRSAELFARDIQMVTGQK	40
AKA50619.1 --------------FALTT-AK-TRAKIYYD--VND-ALVI-KRSAELFARDIQMVTGQK	40
BAD47338.1 --------------FALTT-AK-TRAKIYYD--VND-ALVI-KRSAELFARDIQMVTGQK	40
ANU59541.1 --------------FPLVA-SK-IKATVCYD--AND-YPVV-KKVAELFVSDIENVTGQR	40
BCA48102.1 --------------FPLVT-SK-AKAVVVYD--TDD-YLVV-RKTAELFVSDVESVTGQQ	40
AAO78620.1 --------------FPLVT-SK-AKAVVVYD--TDD-YLVV-RKTAELFVSDVESVTGQQ	40
QMW85894.1 --------------FPLVT-SK-AKAVVVYD--TDD-YLVV-RKTAELFVSDVESVTGQQ	40
QQA08355.1 --------------FPLVT-SK-AKAVVVYD--TDD-YLVV-RKTAELFVSDVESVTGQQ	40
ALJ44299.1 --------------FPLVT-SK-AKAVVVYD--TDD-YLVV-RKTAELFVSDVESVTGQQ	40
QEC42591.1 -------------AFPLVR-KG-LAAPICYD--AKD-AAVV-GIAATALKSDIKLVTDIE	41
QEC42592.1 -------------AFPLAG-SN-NAAPLFFD--AGE-TKVI-GIASKAFADDVQRVTGLR	41
AFN73327.1 -------------EFHIVR-NN-SAVPIIFD--KND-AEVV-GICANALAKDISLITDII	41
QGW27534.1 -------------SFPLLA-SG-RSAKILTD--TAD-ARVV-QIAAKAFCNDIALLTGIE	41
BAV08880.1 ------------------G-KG-ATTTIYTD--AAD-AAVV-QVAANALQKDIQLLTGQT	36
ADY54265.1 -------------SFPLVF-SK-ESAALYID--NGE-EKVV-HIAASALISDIKTITNVK	41
QNN40531.1 --------------FPLVE-QD-KAATIYID--AKD-AEVV-AIAAEAFKNDIHLLTNLT	40
QIL38270.1 --------------FPIVD-GE-KPAVIYID--AKD-AEVV-HIAAEAFKADIQLLTGQT	40
ARS42990.1 --------------FPIVD-GG-KASSIYID--AKD-AEVV-GIAATAFKDDIQLLTGLT	40
QNR82970.1 --------------FPIVD-GG-KAASIYID--EKD-AEVV-EIAAEAFKDDIHLLTGIT	40
AQR75647.1 --------------FDLVA-DG-AAPTIFVS--AGD-APVV-GIAARAFAGDVERVSGVR	40
AUW59764.1 --------------FDLVA-DG-VAPTIFVS--VGD-APVV-GIAARAFAHDVERVSGVR	40
ADB62762.1 --------------VPIVS-RD-AIADLYVD--GDD-HEVA-TVAATDLGDDIERVTGHR	40
AEH39042.1 -----------------------STAQI-RY--VAD-APVV-EIAVDDLQADIDRVTGQL	32
AHG01349.1 --------------VPIVS-DD-LVADLYVD--PND-HEVA-SVATSDLADDVERVTGRH	40
AHG01821.1 --------------VPLVI-DD-ELATIYFD--EDD-HDVV-GISARDLAADVQRVTGDK	40
AUC21058.1 --------------FSVVT-KG-VATSIIFD--KDD-AKVV-EIASEILSEDILKVSNSK	40
APY11521.1 --------------FPIVE-NG-TMASITID--EKD-AKVV-ALASKFLSNDVKQVSGKN	40
APA00954.1 -------------NFTIVS-GN-QKASILVE--DKE-PKVV-HIASKMLADDVFSISNQR	41
AXP81502.1 -------------DFIIVK-RN-ESCQIVID--KKD-AKVV-EIAANILANDIKNSIGKT	41
APZ48171.1 --------------FTIVS-AE-VKASILID--KKD-AKVV-DIAARILVRDIQNISNKT	40
AUC20440.1 --------------FTIVS-AE-VKASILID--KKD-AKVV-DIAARILVRDIQNISNKT	40
AIZ43566.1 -------------EFSIVD-ES-NTVTILID--KKD-AKVV-SIAATIFANDVLKVTGKK	41
APA65151.1 --------------FTLAG-DN-AITSILID--KKD-AKVV-TIASNIFATDVYNITGKK	40
SDS93326.1 --------------FTLVG-DN-AITSILID--KKD-AKVV-TIASNIFATDVYNITGKK	40
ASB49767.1 --------------------TN-YPLTILYD--EAD-DQPV-QIAVMALADDLELLTGIR	35
EAQ48518.1 -------------HFELVT-ER-QKVSIIYD--KDG-VALD-SIAAHLLAKDIERVSGYL	41
AGA78125.1 ---------------PLVG-DE--AATLVVD--VSA-EKSL-LTAVENFQHDVQTVTGKA	38
AWW31378.1 --------------FPLAA-DV--ATALVVD--DEV-EKSV-LIATENFQKDVHAVTGQS	39
QDH79178.1 -------------RFPLVA-DA--ATALVVD--DEI-EKSV-LIATENFQKDVHAVTGKT	40
QNP52267.1 --------------FALVH-KQ-QAAPFYLD--EQD-AEVV-RVAADALARDIASITGTT	40
AKQ46011.1 --------------FPLVQ-GG-KAAPILVD--GKD-AEVV-RIAARALGEDIKAVTGFT	40
ALI97838.1 --------------YPLVQ-AG-KAAPVFVD--EKD-AEVV-RIAAEAFRDDVERVTGFR	40
QKJ32206.1 --------------FTLAD-SK-TAVNIVTD--TAD-NKVV-QIAAQCFVDDIKNVTGKQ	40
QJD95239.1 ---------------TIIN-AQ-TKVSIIYA--VDD-GKID-SIAAHLLAADIQRVSGYL	39
QHV94311.1 ---------------PIVT-HT-SRVTIVYN--PNA-AKLD-SIAAHLLALDIERVTTVK	39
AEW00186.1 -------------DFSFTD-KG-KGLQILYS--PSG-PKLD-SITAHLLANDIKMVTGNQ	41
QEC56277.1 -------------TFPIFT-AN-ARASIVYD--KGS-TKLD-SIAANLLAEDIERVTSFK	41
ADZ77075.1 ---------------PFVT-KT-DKVSILYD--KQA-PKLD-SIIANLLAEDIERVTSCK	39
QEL04131.1 ---------------PFVT-KT-DKVSILYD--KQA-PKLD-SIIANLLAEDIERVTSCK	39
AWI10233.1 -------------TFALRH-DS-AQTVIVYD--SKD-AGVI-ETSARLFSDDIKRVTKKT	41
ANQ51531.1 --------------FPIIV-KG-KVPNILFD--KND-HQVV-ETTAKHFSEDIKLVSGRL	40
ALK86808.1 --------------FPLVS--S-HETVIYYD--ARD-YGVV-EKTACLLAEDIKRVTDKK	39
EDV07546.1 --------------FPLVS--S-HKTVIYYD--AGD-YGVV-EKTACLLAEDIKRVTNKK	39
APZ45930.1 --------------FSIVD-NK-NTSTIYYD--KSD-FEVV-KIASKLLSEDIERVTNIK	40
AUC19792.1 --------------FSIVD-NK-NTSTIYYD--KSD-FEVV-KIASKLLSEDIERVTNIK	40
AYD49386.1 -------------AFPLVA-EK-HISTIYYD--QAD-AEVV-AKVAHLFAKDISSVSGEE	41
QIA07432.1 -------------QFSIAD-HD-RVVSIVYD--IEN-SALD-SIAAHLLAQDIEVVTGKR	41
AQQ09388.1 --------------FTLFS-DS-ETAEIIID--SED-SKVV-HTAGECFIKDLKTVSGRD	40
ARN57824.1 -------------NFTLFS-DS-DTAEIIVD--SED-SKVV-HTAGECFIKDLKAVSGRE	41
ADJ45460.1 --------------FPLVA-GG-VAADVFVD--AGD-DVAV-RRVAGDLQADIERVSGVL	40
AEK42229.1 --------------FPLVA-GG-VAADVFVD--AGD-DVAV-RRVAGDLQADIERVSGVL	40
AGT84300.1 --------------FPLVA-GG-VAADVFVD--AGD-DVAV-RRVAGDLQADIERVSGVL	40
AVV46411.1 --------------FDLVR-DG-VAVDVFVD--SGA-DPAV-LRAAGDLLADVERVTGVR	40
ANS63447.1 --------------FPLVR-AG-TAVDVFVD--AAD-DPAV-IRAAGDLQADVERVGGVR	40
AXG52369.1 --------------FPLVR-AG-TAVDVFVD--AAD-DPAV-IRAAGDLQADVERVGGVR	40
QMV12190.1 --------------FPLVR-AG-TAVDVFVD--AAD-DPAV-IRAAGDLQADVERVGGVR	40
AMW09012.1 --------------FPLLR-DG-TAVDVFVD--AAD-DPAV-IRAAGDLQADVERVGGVR	40
QCD54459.1 --------------FPLLR-DG-TAVDVFVD--AAD-DPAV-IRAAGDLQADMERVGGVR	40
ADU14240.1 -------------------------AAIVYD--ARD-AELV-GIAARDLADDIARLGGDA	31
BBF81956.1 -------------------------AAIVYD--ARD-AELV-GIAARDLADDIARLGGQA	31
ADG11575.1 -------------GFQLMG-AG-LVPTIVVD--PAD-AAVV-RHAADDLSDDILTVTGQR	41
AVQ04492.1 -------------GFQLMG-AG-LVPTIVVD--PAD-AAVV-RHAADDLSDDILTVTGQR	41
AZS23463.1 -------------GFQLVG-AG-VVPTIVVD--PAD-AAVV-RHAADDLADDILTVTGQR	41
AAK22530.1 -------------GFQLVG-AG-VVPTLVVD--PAD-AAVV-RHAAQDLSDDIETVTGQR	41
ATC30581.1 -------------GFQLVG-AG-VVPTLVVD--PAD-AAVV-RHAAQDLSDDIETVTGQR	41
ATC26679.1 --------------FQLVG-PG-VVPTLVVD--PAD-AAVV-RHAAQDLSDDIQTVTGQR	40
AZH14760.1 --------------FQLVG-PG-VVPTLVVD--PAD-AAVV-RHAAQDLSDDIQTVTGQR	40
AYV49607.1 --------------------------EILYA--SDD-HPVV-GLAAGDLRDDLGAMLGKP	30
AQR76004.1 --------------------------TVITA--ASD-ADVV-TLAADHLRRDLATVTGKT	30
ATY32408.1 --------------------------TVVTS--AGD-HAVV-ALAAADLRRDLETVTGKP	30
QBM76697.1 ----------------LAD-AR-GVARVMTD--PRD-HAVV-RIAAADLSADLARVSGTA	38
QCB43700.1 ----------------LAN-AQ-GIARVVTA--PGD-HEVV-RNAAADLTSDLRRVTGAT	38
EAT09373.1 -------------SFPLAA-DG-AAARIVTD--PAD-HAVV-QIAATDLRADIARVTGAS	41
BBD02972.1 -------------DFMLAA-KG-RMARIVTD--AAD-HEVV-WIAAADLRRDIATISGAN	41
QJR04620.1 -------------DFPLVA-QG-QAARIVTD--PAD-DAVV-GIAAEDLKQDIGRVTGAT	41
ATI82366.1 -------------DFPLVA-QG-QAARIVTD--PAD-DAVV-GIAAEDLKQDIGRVTGAA	41
ATP17471.1 -------------DFPLVA-QG-QAARIVTD--PAD-DAVV-GIAADDLKQDIGRVTGAA	41
QHD69297.1 -------------DFPLVA-QG-QAARIVTD--PAD-DAVV-GIAAEDLKQDIGRVTGAA	41
QCB37064.1 -------------DFPLVA-QG-QAARIVTD--PAD-DAVV-GIAADDLKQDIGRVTGAA	41
AYO79182.1 -------------DFPLVA-QG-KAARIVTD--AAD-DAVV-GIAAEDLKQDIRRVTGAA	41
QNG47859.1 -------------DFPLVA-QG-QAARIVTD--PAD-DAVV-GIAAEDLKQDIGRVSGAA	41
AKC84027.1 --------------FPLVS-KTAGAAVLVLS--ASA-PEVV-RIAANDFADDIQRVTGRR	41
SDU27740.1 ---------------PLVA-AG-KATPLYYD--AGD-AKVV-QIAVRLLSEDVERVTGSK	39
AWI09358.1 --------------FTLAG-ET-VVARIHYS--DTD-AKVV-SIAANHLAADIERVSGKR	40
AHG93397.1 --------------VALVR-GG-RAAAVWYD--PAD-AAVV-GVAAHLFADDVARVAGVR	40
ACB74654.1 -------------DFILAN-QQ-GAAVFVLE--PGT-DPAV-ARAVDDLRADIERVSNVV	41
QJE01879.1 --------------FPLAT-GA-GAAALLSD--PAD-AAVV-GHALRDLAADVERVSGRR	40
ATC66105.1 --------------FALAG-EG-RAAVVVVA--EGE-FQAV-ALAVADFAADVERVSGVK	40
QEY12613.1 -------------DFPLVA-KK-KPAPIVVA--AED-FKVV-EIAAQDLAQDINRVTGHK	41
QOV19968.1 --------------------RK-DLVPVWIG--KDE-TEAV-SIAVENLKVDLQKVLETE	35
QNP55464.1 -----------------AS-QG-TATAIAVA--PTE-STAV-LSAADALAADLRAVCGAE	37
QGH34463.1 -----------------CS-HK-QKINIYLS--QNE-LPAV-KIAAHNLTKDIYQVCGAI	37
AIQ48273.1 ----------------LFT-GS-KPVHIYVS--EQE-NSAV-QIAAANLITDIGRVFGCK	38
AIQ53763.1 ----------------LFT-GS-KPVHIYVS--EQE-NSAV-QIAAANLITDIKRVFGCK	38
ASA24062.1 -------------RLELFT-RN-KPVHIYVS--ETE-NSAV-HLAAANLITDISRTCGGK	41
QDA29266.1 -------------EFELLK-RN-HEVPVFVS--ETE-NSAV-HLAFCNLMRDIDWVCGCK	41
AUS26674.1 -------------EFELLK-RN-HTVPVFVS--EME-NSAV-HLAFCNLMRDIDWVCGCK	41
QPK55278.1 -------------EFELLK-RN-HTVPVFVS--EME-NSAV-HLAFCNLMRDIDWVCGCK	41
QPK60361.1 -------------EFELLK-RN-HTVPVFVS--EME-NSAV-HLAFCNLMRDIDWVCGCK	41
AIQ31286.1 ---------------ELVK-RN-TTIQIYMS--ETE-NSAV-HIAVNNLIRDIAAVCGCK	39
AIQ60048.1 ---------------ELVK-RN-TTIQIYMS--ETE-NSAV-HIAVNNLIRDIAAVCGCK	39
QEM02740.1 ---------------TVAT-AQ-KSISLAID--NSD-YQAV-KLAAGFFADDIKQVTGTS	39
QEM15359.1 ---------------TVAT-AQ-KSISLAID--NSD-YQAV-KLAAGFFADDIKQVTGTS	39
QEE29473.1 --------------FDLVR-GG-KSASLVVS--QED-PETA-RLAVKLFADDLERVTGVK	40
EEB22994.1 -------------KFNLIS-NN-KAGA-VYY--QGN-EKVV-NTAIDMLISDSKLICDQP	40
QJR76640.1 -------------KFNLIS-NN-KAGA-VYY--QGN-EKVV-NTAIDMLISDSKLICDQP	40
AIM39021.1 -------------KFHLI--DK-GQGTNIHY--VGH-SQVV-NTAIEMLTNDSKLIS-SP	39
SEH96044.1 -------------PL-LV--PD-KPLRSFVP--SGE-ASIV-HTALGILGGDMEKLGHRK	39
BCI62564.1 -------------TFTLFT-KG-EPTSVFVS--EKE-NSVV-KMAVSLFSEDMKNVFDIV	41
AGB28367.1 ---------------VWCD-GH-RPATVFFS--SPT-DPVV-DEAMSMFSCDMKAVTGIA	39
EEB22662.1 -------------EFVWYN-GK-RPITYSLP--GSV-SPVV-AVALDMFKGDMQQVTGVL	41
QJR78604.1 -------------EFVWYN-GK-RPITYSLP--GSV-SPVV-AVALDMFKGDMQQVTGVL	41
QJR65769.1 -------------EFVWYN-GK-RPITYSLP--GSV-SPVV-AVALDMFKGDMQQVTGVL	41
QJR70031.1 -------------EFVWYN-GK-RPITYSLP--GSV-SPVV-AVALDMFKGDMQQVTGVL	41
QJR74363.1 -------------EFVWYN-GK-RPITYSLP--GSV-SPVV-AVALDMFKGDMQQVTGVL	41
AII65956.1 -------------EFVWYN-GK-RPITYSLP--GSV-SPVV-TVALDMFKGDMQQVTGVL	41
AII66944.1 -------------EFVWYN-GK-RPITYSLP--GSV-SPVV-TVALDMFKGDMQQVTGVL	41
ALA72769.1 -------------EFVWYN-GK-RPITYSLP--GSV-SPVV-TVALDMFKGDMQQVTGVL	41
QJR53583.1 -------------EFVWYN-GK-RPITYSLP--GSV-SPVV-TVALDMFKGDMQQVTGVL	41
QJR61620.1 -------------EFVWYN-GK-RPITYSLP--GSV-SPVV-TVALDMFKGDMQQVTGVL	41
AND18704.1 -------------EFVWYN-GK-RPITYSLP--GSV-SPVV-TVALDMFKGDMQQVTGVL	41
QNL39773.1 --------------FVWYN-GK-QAISYAMP--QST-APVV-KIAFDMFAGDMKQVTGFS	40
AGB28982.1 -------------------------VTYSVQ--KSH-GTVV-GKALEMFRADMRAVTGKA	31
QIM10033.1 ---------------QWYD-GV-HPVQYSVI--GKT-APVV-DIALQMFRSDMKAVTGMT	39
QEC74134.1 -------------------------AQLLED--SQD-QAAV-STYTRLFAEDIERVTGKI	31
APX65783.1 --------------------------LAAP----DG-EGTT-RIAAELLARDLTGLGGRP	28
ADU15233.1 --------------TTLFD-GT-QPISIVH----DK-NATV-SLAAQMLSDDLKALTGQP	38
BBF82558.1 --------------TTLYD-GT-QPLSIVH----DK-NATV-SLAAQMLSDDLKALTGQT	38
AHE51929.1 ----------------LFD-GV-QVAGIVH----DG-AKPS-ALAGEMLARDLSALSGKV	36
AOH86811.1 -----------------------TIPTVVH----GD-GQPL-SLAAAMLAGDLEHVTGAK	31
QOY96069.1 ---------------ALDT-GG-RLPHIVT----EP-QVTA-RLAGDLLGRDLRQLTGLA	37
QGZ38067.1 ----------------------------LA----EE-HPTM-RLAAGLLRRDLEAVGGQR	26
QBI01433.1 --------------FDLAR-DG-VTAAVLA----ED-HATM-RIAADLVRRDLRAVGGGE	38
QCP10219.1 ----------------LKA-GR-AVAAVLA----ED-DATM-RLAADLVRRDLQAVGGAP	36
APZ47345.1 -------------SFVISK-KS-SNTNVYIH--KDA-DQLI-KWAANDLAKDIESIVGRK	41
AUC17986.1 -------------SFVISK-KS-SNTNVYIH--KDA-DQLI-KWAANDLAKDIESIVGRK	41
AOZ98785.1 --------------FLIAD-KN-KVSTIYID--QNA-DQLV-VWAVNELANDIQEITTQK	40
AOW11449.1 ---------------QIAD-SN-QATTIFIA--DNS-DPLI-VWAVNELANDIRDITGKQ	39
AWK06318.1 --------------FLIAD-SN-HAVNIFID--KNT-DSLI-VWAVNELADDIKKITGKR	40
QOG00581.1 --------------FSIAD-AN-QTATIYID--KNT-DALI-VWAVNDLADNIKEITGKR	40
QDW21546.1 --------------FSIVN-SN-KTTSIYID--KNT-DPLI-VWAVNELADDVKDITGKR	40
QGK74319.1 --------------FSIVD-SN-ATTTIYID--KNT-DPLI-IWAVNELADDVKELTGKR	40
AYA64506.1 -----------------------PSVRFIVV--QSR-DPLI-EWAAKDVADDLSARTGST	33
BBO29087.1 ---------------------------------------------VNDFANNVGRRAGRS	15
QNA46758.1 --------------FSLFT-SS-SVAKICVD--EHD-AKVV-SIAANAFANDVQLISGKQ	40
ACT93520.1 --------------FDFVT-AN-AKVSVYYQ--QGG-PKLD-SIVAHLLAADIERVSGYL	40
QEK51384.1 -------------DFDLYS-VK-NQVSIVSN--PKS-SGLD-AVVANLLAQDIEAVCGYK	41
AUB23891.1 --------------------HH-FASSLLLS--SED-DQSI-HVAAQTFAEDVYKVTGHR	35
CDI56679.1 ----------------LAK-AG-ETTTILTS--RDD-ATLI-HHAASSFASDLMIMVPSS	38
QPG94400.1 --------------------------DIIID--DDE-FQGV-HIAAKNLSKDFSKVAPQG	30
QNU66651.1 -------------DVQLVY-GG-KAADIYIDSKGTD-YDGL-SLVAKSFANDVSLVTGIT	43
QFJ55991.1 ---------------ELFK-DG-SLATIVLD--DNG-VHGM-KKMTEIFAEDIKRVTGRK	39
QAY62444.1 -------------------------VTLVVE--PEA-HEGV-RRVAATVARDFATVTGVT	31
ACZ30646.1 ------------------S-GS-RPLSIVVE--ASA-FEGV-ARVAMKVAGDLERVTGTA	36
QAY71183.1 --------------------AI-RPVSIVVE--PSA-FEGV-TVVAAKVAADLERITGTA	35
ADL32929.1 ------------------S-FD-NRIMFTYE--AKS-FPGV-NKVAELVREDICLVTGFR	36
AOZ95221.1 --------------------------MFTYE--AKS-YSGV-NQIAALVRKDVNLVTGFT	30
VCV24041.1 ----------------CLV-NG-EAATFLLE--EEC-YSGV-AKIAEKVCGDVELVTGIR	38
AEN96278.1 ----------------------------WME--DAA-DSGV-KKIADKVAGDVELVTDRR	28
AZS17889.1 --------------------------LFYLE--EEA-FSGV-NKIAKKVMYDVELVFGYA	30
BAM48432.1 ----------------MTD-TK-SGALFYQE--EEA-LSGV-RKIANKVMHDVELVFGYQ	38
BAE65957.1 ------------------------NASILID--KED-FEGI-HIAAEALAEDFARVTGNG	32
QMW36729.1 ------------------------NASILID--KED-FEGI-HIAAEALAEDFARVTGNG	32
QMW48785.1 ------------------------NASILID--KED-FEGI-HIAAEALAEDFARVTGNG	32
QBZ60925.1 ------------------------QATIFIH--ADD-FPGV-HIAARNLAQDFARVTGSD	32
XP_003716690.1 ------------------------QATIFIH--ADD-FPGV-HIAARNLAQDFARVTGSD	32
QKD61101.1 --------------------------SIVVG--QLD-YPGV-VRAARDLAQDFARVTKGG	30
QGI87032.1 ------------------------------Q--SLD-YPGV-IRAARDLAQDFARVTKGD	26
CCT74251.1 --------------------------SIVVD--QSD-YPGV-IRAARDLAQDFARVTKGD	30
QGI69687.1 --------------------------SIVVD--QSD-YPGV-IRAAKDLAQDVARVTKED	30
QGJ00575.1 --------------------------SIVVD--QSD-YPGV-IRAAKDLAQDVARVTKED	30
CEI62087.1 --------------------------TIVVD--QSD-FPGI-IRAAKDLAEDFGRVTKGH	30
AAO27748.1 --------------------------TIVVD--QSD-YPGI-IRAAKDLAQDFGRVTKGD	30
QPC70956.1 --------------------------TIVVD--QSD-YPGI-IRAAKDLAQDFGRVTKGD	30
QPC59592.1 --------------------------TIVID--ESD-DLGI-IRAAKDLAQDFGRVTKGD	30
AAO34673.1 --------------------------TIVID--ESD-DPGI-IRAAKDLAQDFGRVTKGD	30
CEF78350.1 --------------------------TIVID--ESD-DPGI-IRAAKDLAQDFGRVTKGD	30
CZS81645.1 --------------------------TIVID--ESD-DPGI-IRAAKDLAQDFGRVTKGD	30
AET60081.1 --------------VVLVQ-NG-KACPIYTDAKGTD-FDGI-RRISLSLAKDIELVTAVL	42
APB71706.1 --------------AVLVQ-KG-KATPIYTDAKGND-YDGI-RRVSLSLAKDIELVTAVL	42
AIQ31208.1 -------------DFILAA-PD-QAVQIYLDPKGTD-YNGL-RRVAESFGADIELVSGIA	43
AIQ59968.1 -------------DFILAA-PD-QAVQIYLDPKGTD-YNGL-RRVADSFGADIKLVSGIT	43
AIQ73694.1 --------------LHLVK-QG-SAAKIYVDPMGED-YEGL-RRVAQSFAADVKQVTEVE	42
AWV33044.1 -------------EFHLVK-QG-SAAKIYVDPKGKD-YDGL-RRVAQSFAADVKQVTEVE	43
AIQ23284.1 --------------LILVK-QG-KAAKIYVDPKGKD-YAGL-RRVAQSFAADVKQVTEVE	42
AIQ35136.1 --------------LNLVK-QG-KAAKIYLDPKGKD-YAGL-RRVAQSFAADVKQVTEVE	42
AIQ17087.1 -------------QFTLVK-EG-IAGKIYIDPKGED-YDGL-HRVAKSFAADVHLVTGTE	43
AIQ67686.1 --------------------EG-KAAPIYIDPKGED-YAGL-RRAAGSFAADVHLVTGTQ	37
AEY65938.1 --------------FTIVK-DK-KAAKIYIDAKGRD-YDGL-SLVAQSFANDINLVAATV	42
AGF58615.1 ---------------MIAK-LG-KAAAIYIDPKGKD-YKGL-KLVANSFVEDINMVTGVT	41
AQR97306.1 ---------------MIAK-LG-KAAAIYIDPKGKD-YKGL-KLVANSFVEDINMVTGVT	41
APC42637.1 ----------------------------YVDSKGKD-YGGL-RLVALSFADDINMVTGIT	30
CBL13087.1 ----------------LVK-DQ-KAAAFVME--DGT-FEGV-YRITEKVCGDVEQVTGVR	38
EEU99942.1 ----------------LVK-DQ-KAAAFVME--DGT-FEGV-YRITEKVCGDVEQVTGVR	38
VCV21315.1 ----------------LVK-DQ-KAAAFVME--DGT-FEGV-YRITEKVCGDVEQVTGVR	38
AET60998.1 ----------------------------YKE--EEA-LTGV-VKIADKVRKDVSLVFDDM	28
QAY66984.1 --------------------------FFYRE--KEA-YSGV-HKIADKVLKDIESVFGVR	30
QNP76207.1 --------------FPLVV-GG-QATDLFVD--PAE-DPAV-IRAAGDLQADVERVSGVR	40
QJS99727.1 --------------FDLVR-DG-VAVDVFVD--AAD-DPAV-IRAAGDLQADVERVCGVR	40
AXE84181.1 --------------FPLVR-GG-TAVDVFVD--AAD-DPAV-IRAAGDLQADVERVGGVR	40
QEV23754.1 --------------FPLLR-NG-TPADVFVD--AAD-DPAV-IRAAGDLVADVERVGGVT	40
AMR28866.1 -------------AFRLAQ-AG-QAAPIFVA--AAD-AEVV-RIAARCLASDVASVAGTK	41
AQT60219.1 --------------MILAA-ES-HVAAIYYS--MED-AKVV-QLAAEALRDDIQRVTGLL	40
EDU05692.1 -------------SMSLAS-GG-QLASIYYS--SND-AAVV-GIAASALRDDLQRVTGMT	41
QEN03448.1 ------------------K-NN-EFLPLIC----DE-KGGV-NYCVKHLLEDIEKVTGVK	34
ALJ47135.1 --------------LPLVK-NG-VASPIYID--EQD-WRGV-QHAASDLIADVKRVSSAQ	40
SCV06546.1 --------------LPLVK-NG-VASPIYID--EQD-WRGV-QHAASDLIADVKRVSSAQ	40
EEC55419.1 ---------------------R-ECATIRYD--SHD-YKGV-IRAINDLHKDIERVTGAK	34
QPL50775.1 -------------AFPLVH-KG-RAAPLWIS--TKD-FSGV-QKVIGHLQKDIERVTGVT	41
AMK16607.1 ---------------------G-EITPIFVD--PAD-LAGV-RRAVSDLAADIGRVTGTN	34
AOF97785.1 --------------FELAG-PG-GTIPLFVE--PSD-FAGV-LRAARDLAADVGRVTGTD	40
QHN03505.1 --------------FTIVN-AN-TTATIYVD--PKD-WPGV-FRAANDLSNDIKDITGKT	40
ACB75282.1 ---------------ELAR-DG-RVASIYVD--TAD-WPGV-VRAAGDLQTDIARVTDLT	39
EDU01621.1 -------------SFALFT-KG-KAAGIYSD--TND-WPGV-LRAAGDLQTDMRRVSGIT	41
AZP03538.1 --------------FPVVN-QD-GATKIHYS--ENE-HESV-KRAIQDLQKDIFKVTSRQ	40
AOZ93060.1 -------------DFQMVH-QG-KAAHLYVA--STE-EPGI-TRAAHDLCKDITRITQQS	41
EDS52557.1 -------------HFPLSH-DG-KAADIYVS--EQD-YAGV-IRAVSDLQQDIYKVTQTK	41
CAP73120.1 ----------------LGG-AN-LAPEIRVA--PND-LPGV-KRVANDLALDFGRVLGVN	38
VBB75604.1 ----------------LGG-AN-LAPEIRVA--PND-LPGV-KRVANDLALDFGRVLGVN	38
BAE56340.1 --------------LQLGD-HS-TGPDIWVA--PND-WPAV-RRAAGDLATDFGRVLGQG	40
QMW25565.1 --------------LQLGD-HS-TGPDIWVA--PND-WPAV-RRAAGDLATDFGRVLGQG	40
QMW37650.1 --------------LQLGD-HS-TGPDIWVA--PND-WPAV-RRAAGDLATDFGRVLGQG	40
QBZ60747.1 -------------DFKLAA-TG-LAPVIQVA--SND-WPAV-KRVAQDLAADFGRVVGTN	41
EDK06705.1 -------------DFKLAA-TG-LAPVIQVA--SND-WPAV-KRVAQDLAADFGRVVGTN	41
XP_003716533.1 -------------DFKLAA-TG-LAPVIQVA--SND-WPAV-KRVAQDLAADFGRVVGTN	41
QMW46604.1 --------------YQLAS-NT-TAPAIWVA--QNE-PVGV-LRAAHDLANDFGRVLGVN	40
BAE56806.1 --------------YQLAS-NT-TAPAVWVA--QNE-PVGV-LRAAHDLANDFGRVLGVN	40
QMW34550.1 --------------YQLAS-NT-TAPAVWVA--QNE-PVGV-LRAAHDLANDFGRVLGVN	40
QLI67063.1 --------------------------DILID--PDE-FEGV-HIAAKNLSKDFTRVTGQG	30
CDP27858.1 ------------------------SAPILVS--EDD-PIGV-HIAANSLAKDLEQITGIT	32
VBB79496.1 ------------------------SAPILVS--EDD-PIGV-HIAANSLAKDLEQITGIT	32
EAA66396.1 ------------------------------------------------------------	0
BAE63119.1 -------------------------APILRD--ASD-PVGV-KIAADSLASDLKEVTDVE	31
QKD58010.1 -------------------------AVILRD--DSD-PFGI-AIAAGSLVDDFEQITGTR	31
QJR82830.1 --------------ALVSQ-EG-AAAPLIID--VEA-SAGL-RRAVTDLQNDIQRVTGLQ	40
ADV52250.1 --------------------------TIITS--EDD-FPGV-HRAVADFIVDVANVTGTA	30
CBX91335.1 ----------------LAS-RG-SSVHIQAD--AAD-WPGV-LRAAHDLALDFGRVTGTN	38
SMR43610.1 -----------------AS-NT-SFVNIYAD--PND-WPAV-LRVCDDLAMDFGRITGTN	37
SMQ45054.1 -----------------AS-NT-SFVNIYAD--PND-WPAV-LRVCDDLAMDFGRITGTN	37
SMR41409.1 -----------------AS-NT-SFVNIYAD--PND-WPAV-LRVCDDLAMDFGRITGTN	37
SMY18754.1 -----------------AS-NT-SFVNIYAD--PND-WPAV-LRVCDDLAMDFGRITGTN	37
ABN67901.2 -------------DLQLAA-HK-KSATLFLD--TED-WPGV-VRAGLDLSDDFKKVTGEA	41
SAL89190.1 --------------------------TVVLD--SAD-WPAV-LRAAGDLAVDFGRVTGTN	30
APA09298.1 ------------------------------------------------------------	0
ATZ50464.1 ------------------------------------------------------------	0
CCD34381.1 ------------------------------------------------------------	0
CCT75269.1 -------------------------GQVRVS--KDE-YWGV-IRAAGDLAVDFGRVTGTN	31
QGI70572.1 -------------------------GQVRVS--KDE-YWGV-IRAAGDLAVDFGRVTGTN	31
QGJ01463.1 -------------------------GQVRVS--KDE-YWGV-IRAAGDLAVDFGRVTGTN	31
QKD62331.1 -------------------------GQIRVS--KDE-YWGV-IRAAGDLAVDFGRVTGTN	31
CEI62476.1 ------------------------KSQIRVS--EDE-YWGV-IRAAGDLAVDFGRVTGTN	32
QPC71271.1 -------------------------GQIRVS--ENE-YWGV-IRAAGDLAVDFGRVTGTN	31
QPC59961.1 -------------------------GQIRVS--EDE-YWGV-IRAAGDLAVDFGRVTGTN	31
CEF78780.1 -------------------------GQIRVS--EDE-YWGV-IRAAGDLAVDFGRVTGTN	31
CZS82069.1 -------------------------GQIRVS--EDE-YWGV-IRAAGDLAVDFGRVTGTN	31
QBZ56830.1 --------------------------QIRVS--PNE-YWGV-IRAANDLAVDFGRVTGTN	30
EDK03476.1 ------------------------------------------------------------	0
XP_003714966.1 --------------------------QIRVS--PNE-YWGV-IRAANDLAVDFGRVTGTN	30
CDP30178.1 --------------------------QILVA--PDE-YWGV-VRAAHDLARDFGRVTGIN	30
VBB82023.1 --------------------------QILVA--PDE-YWGV-VRAAHDLARDFGRVTGIN	30
EAA30769.1 -------------------------GQIRVA--KNE-YWGV-IRAAGDLALDFGRVTGMN	31
AEO59811.1 --------------------------QILVS--SND-YWGV-IRAAGDLAVDFGRVTGTN	30
AEO68188.1 --------------------------QILVS--SND-YWGV-IRAAGDLAVDFGRVTGIN	30
ADJ60018.1 -------------------------VKITYD--KKD-DEAITKYALINLKNDLTNVLGEE	32
CAL97608.1 -------------------------VKITYD--KKD-DEAITKYALINLKNDLTNVLGEE	32
ARE28207.1 -------------------------VKITYD--KKD-DEAITKYALINLKNDLTNVLGEE	32
AEU40238.1 -------------------------VKITYD--KKD-DEAITKYALINLKNDLTNVLGEE	32
AFW91938.1 -------------------------VKITYD--KKD-DEAITKYALINLKNDLTNVLGEE	32
ARE06280.1 -------------------------VKITYD--KKD-DEAITKYALINLKNDLTNVLGEE	32
ARE17862.1 -------------------------VKITYD--KKD-DEAITKYALINLKNDLTNVLGEE	32
AXN65008.1 -------------------------VKITYD--KKD-DEAITKYALINLKNDLTNVLGEE	32
BBC75971.1 -------------------------VKITYD--KKD-DEAITKYALINLKNDLTNVLGEE	32
BCO02089.1 -------------------------VKITYD--KKD-DEAITKYALINLKNDLTNVLGEE	32
BCO05249.1 -------------------------VKITYD--KKD-DEAITKYALINLKNDLTNVLGEE	32
ARE25617.1 -------------------------VKITYD--KKD-DEAITKYALINLKNDLMNVLGEE	32
ABX75625.1 --------------------LT-EKVNIAYD--LED-DKAVTRNALINLKNDLANVLDNE	36
AII12971.1 --------------------LT-EKVNIAYD--LED-DKAVTRNALINLKNDLANVLDNE	36
AJA57103.1 -------------------------VKITYD--KKD-DEAITKHALINLKNDLTNVLGEE	32
APS38643.1 ---------------------R-EVATIQFD--ESD-HAGV-VRAIGDLQSDIDKVTGIK	34
ALJ48335.1 ---------------------N-RSFSIWCD--DAE-HRGV-LLAVRNLQTDFEKVTTVK	34
EDO10801.1 ---------------------N-RSFSIWCD--DAE-HRGV-LLAVRNLQTDFEKVTTVK	34
SCV07743.1 ---------------------N-RSFSIWCD--DAE-HRGV-LLAVRNLQTDFEKVTTVK	34
ALJ58215.1 ------------------S-QQ-RSFSILCA--DEE-HKGV-LTAVHNLQEDFYKVADIR	36
EDV03678.1 ------------------S-QQ-RSFSILCA--DEE-HKGV-LTAVHNLQEDFYNVADIR	36
AGB29053.1 -------------------------PTIWVD--AAD-QKGV-LLAARNLALDFGRVTGHD	31
QNT66545.1 ------------------N-AN-NRVEIYMD--TND-CKGV-SYAAHALLKDIKSVSGAT	36
ADE81569.1 ---------------------------VGLS--QKE-HSCV-QLAAKNLLVDFEKVTGRK	29
QCD34650.1 --------------FTLIQ-DG-RSLPVYVD--DAD-DSGV-KIAVRNLAADFGRVTGRD	40
ALJ47170.1 -------------SFTLMQ-NG-KPTPILMD--VTD-ERGI-SIAVENLAEDFRRVGGTR	41
EDO14054.1 -------------SFTLMQ-NG-KPTPILMD--VTD-ERGI-SIAVENLAEDFRRVGGTR	41
AVM57875.1 --------------------QS-KSFAIWCD--GAE-HKGV-LRAVGNLQADFERVTAAK	35
EDY95690.1 -------------AFSLVS-DN-KIINILID--KED-QRGI-HIAAENLCEDFSQVFGMK	41
QNL40611.1 -------------HFPLVA-NG-VPCPIYID--SSE-DKGV-MIAAGNLQQDILQVCGKK	41
QGT73075.1 -------------HFPLVA-NG-VPCPIYID--SSE-DKGV-MIAAGNLQQDILQVCGKK	41
ALJ48348.1 -------------HFPLVA-NG-VPCPIYID--SSE-DKGV-MIAAGNLQQDILQVCGKK	41
EDO10816.1 -------------HFPLVA-NG-VPCPIYID--SSE-DKGV-MIAAGNLQQDILQVCGKK	41
SCV07757.1 -------------HFPLVA-NG-VPCPIYID--SSE-DKGV-MIAAGNLQQDILQVCGKK	41
QDM11119.1 -------------HFPLVA-NG-VPCPIYID--SSE-DKGV-MIAAGNLQQDILQVCGKK	41
CBK67960.1 -------------HFPLIA-NG-VPCPIYVD--SSE-DKGV-MIAVGNLQQDILQVCGTK	41
QDH54071.1 -------------HFPLIS-QG-VPCPIYVD--SSE-DKGV-MIAVGNLQQDILQVCGTK	41
wtsAgu115A DNKGITYEELNPERFTLLE-KG-TPTNILID--ENE-DQGV-MIAATNLSEDFGRVSGTN	54
ABR37760.1 --------------FTLME-NG-VANEILVD--EQE-DAGV-MIAVRNLQNDFKRVSGRT	40
QJR65096.1 --------------FTLME-NG-VANEILVD--EQE-DAGV-MIAVRNLQNDFKRVSGRA	40
QJR69359.1 --------------FTLME-NG-VANEILVD--EQE-DAGV-MIAVRNLQNDFKRVSGRA	40
QJR73692.1 --------------FTLME-NG-VANEILVD--EQE-DAGV-MIAVRNLQNDFKRVSGRA	40
AII64559.1 --------------FTLME-NG-VANEILVD--EQE-DAGV-MIAVRNLQNDFKRVSGRA	40
AND18064.1 --------------FTLME-NG-VANEILVD--EQE-DAGV-MIAVRNLQNDFKRVSGRA	40
AII66220.1 --------------FTLME-NG-VANEILVD--EQE-DAGV-MIAVRNLQNDFKRVSGRA	40
ALA72079.1 --------------FTLME-NG-VANEILVD--EQE-DAGV-MIAVRNLQNDFKRVSGRA	40
QJR54274.1 --------------FTLME-NG-VANEILVD--EQE-DAGV-MIAVRNLQNDFKRVSGRA	40
QJR60928.1 --------------FTLME-NG-VANEILVD--EQE-DAGV-MIAVRNLQNDFKRVSGRA	40
EEB26856.1 --------------FTLME-NG-VANEILVD--EQE-DAGV-MIAVRNLQNDFKRVSGRA	40
QJR77857.1 --------------FTLME-NG-VANEILVD--EQE-DAGV-MIAVRNLQNDFKRVSGRA	40
ADD61499.1 -------------RFTLVE-NG-TPNAILID--EQE-DTGV-MIAAKNLQNDFERVTGKA	41
EEC54467.1 -------------RFTLVE-NG-APNAILID--EQE-DAGV-MIAAKNLQNDFKLVTGKT	41
QCZ92036.1 --------------FVLAD-KS-GVTPIVVE--DTA-SAGV-KRVASSFADDIFRVSSQK	40
ATC34383.1 -------------AFPLIA-GG-RPARIAYD--TTD-FPGA-IRAIHGLRSDLAALSGAT	41
QGW63934.1 --------------LALVD-NG-RVARVIVD--KAD-FPGV-LRAARDVEGDLAKVAGAH	40
ADV28734.1 -------------SLALIE-RG-TPLPVLVD--EGD-FQAV-KLAAEALRGDLAAVSGKE	41
AKC86370.1 --------------LALIE-RG-TPLPVLVE--EDD-FAAV-RHAAEALRGDLAAVAGKP	40
APZ46659.1 -------------AFVLKN-SN-QTSTLLVS--PND-HKGV-IRAFHDLQNDILKVTDHK	41
AUC17302.1 -------------AFVLKN-SN-QTSTLLVS--PND-HKGV-IRAFHDLQNDILKVTDHK	41
AOW19060.1 --------------FAIVN-NN-EATAIYLS--DND-YKGV-KKIAQKFQEDIERVTNIK	40
ASV32422.1 -------------SFPLAT-KG-NVASILLS--END-FAGV-KRVAGHLQNDLLKVTGLK	41
APA00965.1 -------------SFPLAS-NG-KVASLLVS--DVD-FPGV-LRVVNHLQNDIRLVTSIS	41
QLC65803.1 -------------NFPLIS-KG-KTTSILVD--DKD-YSGV-LKVTGHLENDIFQVSDLH	41
QEC45832.1 ------------------------KVKILVA--PND-HEVV-RKAAALLQQDIFLITGER	32
QEH40986.1 -------------------------AHICVA--AGD-DELV-RLAAGFLQKDLAAVTGRT	31
QNH18887.1 -------------AFRLAG-DV-GVAPIHVD--AQD-FPGV-ARAARDLAEDVGRVFGTP	41
QDW23483.1 -------------DVALIE-KG-RAADIFYD--TND-YKGV-IRAIGDLGHDFFSVSGIK	41
BBB62440.1 --------------LVLVN-AS-SAATLYVD--VAD-YAGV-QRAVVNLQKDIEGITGKK	40
ATC63816.1 -------------AVALVE-KG-RAAAIHVS--VND-WAGV-LRAARDLQADVERVSGVK	41
ACB77616.1 --------------FPLVH-EG-RAATLLVD--SQD-HAGV-WRVAGDLQADIARVSGVK	40
AGU11847.1 -------------AVVLAA-DG-RAARLLVD--PDD-YAGV-RRAAADLQADIGRVSGVQ	41
QEC74232.1 --------------FALAG-QG-QVAPIVLA--EDD-WKGV-QIAADNLSQDFKRVTGTP	40
ACO31461.1 --------------FALAA-QG-KVAPLVVD--SGD-WWGV-QHAAQNLQMDLHRVTGLK	40
AHG92046.1 --------------FALAA-DG-RTAPLYAS--SAD-FAGV-LRAATDLRADLQRVTGAA	40
QJX48933.1 -------------SFTLAA-SG-KTAPLFVS--SSD-WSGV-LRAAKDLQADINRVTKLQ	41
AHM63131.1 -------------SFTLAA-AG-KTAPLYIS--PGD-HAGV-IRALKDLQTDINRVTGVL	41
ARK13606.1 -------------NFALVS-NG-KATPLVAA--ETD-FPGV-MRAVKNLQADIQKVTSAM	41
CDT30889.1 ---------------SLVK-DG-VPLPMLVD--PQD-HRGV-LRAFDNLKKDFVRVTGNS	39
VTR27629.1 ---------------PLVK-DG-LPLPMLVD--PQD-HKGV-LRAFDNLKKDFVRVTGHN	39
QIU93956.1 -------------HFPLIA-EG-KTCPIRID--ASE-DKGV-RMAVDNLQQDLFRICGIK	41
ALJ61511.1 -------------GFTWIQ-QG-KAYPILVD--LQE-DKGV-LRAVANLQTDAGKVTGAT	41
EDV05080.1 -------------GFVWIQ-QG-KAYPILVD--SRE-DKGV-VRAVANLQTDAGKVTGIT	41
QDO71564.1 -------------GFVWIQ-QG-KAYPILVD--SRE-DKGV-VRAVANLQTDAGKVTGIT	41
AHW58786.1 -------------SFALIE-NN-QPTPVVLG--PND-FAGV-KTVAEWLVNDINRVSGHT	41
QIA08090.1 -------------SFTLFE-DG-KVVPVVID--EDD-YAGV-AMVGGWFVDDIERVSSYK	41
ADZ79201.1 ---------------PLVK-GG-NAIPIIGG--GNE-DDAV-VWAIDQLRQDFEKVTGVE	39
QEL01253.1 ---------------PLVK-GG-NAIPIIGG--GNE-DDAV-VRAIDQLRQDFEKVTGVE	39
QIK55455.1 ---------------PLAV-DG-RPVSILTD--DSD-YKGV-LRAVNDLKEDFRKVTGNT	39
QIK60872.1 ---------------PLAV-DG-RPVSILTD--DSD-YKGV-LRAVNDLKEDFRIVTGNT	39
ADQ79783.1 -------------QFILST-TK-GSTPLVIS--SED-FPGV-ISALKNLKTDIGKVTGSE	41
ACU08180.1 ---------------VLKD-AS-VKLAIYYD--SNI-DKGV-LRAVNNLRSDLHKVTRDL	39
QIG88325.1 --------------IALKS-GN-AVFKIYTD--ASL-DKGV-LRAVQNLQTDVQQVLGAA	40
QDW22055.1 ----------------LKE-KS-SPLSFLVS--DGT-DAGI-LRAITNLQVDFEKVTGEK	38
QGK73842.1 ---------------ILKE-KS-SPLSFLVS--NGT-DSGI-LRAITNLQVDFEKVTGGK	39
ABQ06888.1 ---------------VLKE-KS-VQPSFFIN--TTL-DAGI-MRAVYNLQSDFEKVTGSK	39
AOC96208.1 ---------------VLKE-KS-LSLSFFIN--PNL-DAGI-LRAVHNLQSDFEKVTGQR	39
ANF49070.1 ----------------LKD-KS-TKISFYSD--KGI-DKGI-LRAIHNLQADFQKVTGDF	38
AZA54464.1 ----------------LKD-KS-TKISFYSD--EGI-DRGI-LRAISNLQSDFQKVTGDF	38
ALR29597.1 ---------------LLKD-KS-VSISIFTN--NNI-DAGI-MRAVKNLQSDFEKVTGTQ	39
AZA57765.1 ----------------LKE-KN-SGLSIFTN--PGI-DKGI-LRAVKSLQSDFQKVTGIR	38
AZA86005.1 ----------------LKE-KN-SGLSIFTN--PGI-DKGI-LRAVKSLQSDFQKVTGIR	38
AZA94413.1 ----------------LKE-KN-SGLSIFTN--PGI-DKGI-LRAVKSLQSDFQKVTGIR	38
AZB32180.1 ---------------VLKE-RN-SGLTLFSD--SDS-DKGI-LRAVANLQSDFQKVTGVQ	39
QBJ85790.1 -------------SMVLKE-RN-SGLMLLSD--SDS-DKGI-LRAVANLQSDFQKVTGVQ	41
AZB25839.1 --------------MVLKE-RN-SGLILFSD--SDS-DKGI-LRAVANLQSDFQKVTGVQ	40
VEE05610.1 -------------SMVLKE-RN-SGLMLFSD--SDS-DKGI-LRAVANLQSDFQKVTGVQ	41
AYZ12823.1 -------------SVVLKE-NN-SGLTLFSD--SDS-DKGI-LRAVANLQSDFQKVTGVQ	41
QBA23472.1 -------------SMVLKE-RN-SGLMLFSD--SDS-DKGI-LRAVANLQSDFQKVTGFQ	41
QDV73940.1 --------------FTLIA-DG-EPAAIQLD--SAA-PAGV-RRVAEWFADDVERVGGKR	40
QDV78570.1 --------------FTLIA-DG-EPAAIQLD--SAA-PAGV-RRVAEWFADDVERVGGKR	40
ADQ18006.1 --------------------------PIYVS--DSE-PTVV-KKAAELLSEDIERVSGKK	30
QNA44215.1 -------------------------ATILVD--KND-YTVI-NKAALFFASDMQSVTLKQ	31
AXY77878.1 --------------------------VICVD--PRD-EALV-QQAAKCLQQDIEMVTGVK	30
ADB37764.1 -------------------------AVIYVD--NSE-TELV-KTSAALLQKDIELVTGAK	31
AKD53894.1 ------------------------TAVIYVD--DHE-SELV-KTVATLLQQDIEQVTGKK	32
QOR75591.1 --------------FRIAD-AR-HVCHIYVD--TAE-DFLV-RKVALWLQGDIEKVTGKK	40
BAV08897.1 --------------FQLVS-GQ-HTPAIYVA--ATE-PLLV-QKAAQWLQQDIAAVTGHL	40
ACU62279.1 -------------KFPLVD-L--NPAAIYVD--STD-DWLV-NKVATLLQTDIARITGKM	40
QHS58187.1 -------------SFPLVN-G--TAAAIYTD--STD-DWLV-NKVATLLQADVEKVTGKK	40
BAV06814.1 --------------------AA-NMPAIYTD--AQD-DWLV-QKAASLLQQDIEQVTGTK	35
ANI88788.1 --------------FAIVS-QH-QDAHIYID--EGD-NWLV-HKAGELLQQDIQSLTGKK	40
AYD48007.1 -------------AFPVFT-GK-NMATICVD--DSD-YFLV-RKGASFLQQDIQMVAGQK	41
ANH81485.1 --------------FPVAS-GE-GVAAIYVD--KED-DWLV-HKAAALLQQDIAAVTGKK	40
QEC56341.1 --------------FVLSD-GS-GTSTILVD--KND-DWLV-NKAAQLLQTDIEKVTGKK	40
ACY47429.1 --------------FALAE-NG-RVVSIVAS--RAD-DPVV-LRAIEDLAADLERVTGRR	40
BBM68705.1 --------------FALAE-NG-RVVSIVAS--RAD-DPVV-LRAIEDLVADLERVTGRR	40
BBM71684.1 --------------FALAE-NG-RVVSIVAS--RAD-DPVV-LRAIEDLVADLERVTGRR	40
ASB48672.1 --------------FPLAV-SG-KPVPLYTH--SDD-YQGV-IRALKDLQSDFELVTKNK	40
AFL84755.1 --------------FPLVE-GT--AAPIIFD--GT--DEGI-LLAVENLQKDIQAVSGKS	38
ADY53247.1 -------------SFPIVA-QS-KASNILYD--END-FDGV-KRAIRDLQSDIKKVTDLE	41
AMP99871.1 --------------FCIAR-GE-KTANLIVS--DNE-WKGV-VRAAKDLQDDFRKVTGKP	40
QEK51815.1 -------------SFAIAN-KD-KIAPIIIS--END-FIGV-KRAVKDLQTDIFKVTRKT	41
AEV97131.1 -----------------VG-GK-KAPPIYVS--AND-HWLV-QKAAALLQTDIEKITGVK	37
AGA78921.1 --------------FPLVD-K--EAVPIWID--AGE-EEGV-ILAAQNFQQDVKAVTGIE	39
AQQ75023.1 -------------SFPLVE-NG-KAAPIYIS--ETD-YAGV-LRVAHHFQDDVERVTGIR	41
AFN75322.1 -------------AFTIAE-KG-KAAPIFYA--NDD-YPGV-IRVIKQLSLDIESVANIK	41
CCH02317.1 -------------RFALVA-NR-KATPLVVS--GSD-FPGV-LRALNNLKTDIGKVTHTE	41
QJD79265.1 -------------RFPLTL-KG-QVAAMLTG--PDE-YAGV-RRAMKSLEADIIRVTGAK	41
QKZ14147.1 -------------RFPLTI-KG-QVAFMVTG--HDE-YAGV-RRAMKSLETDIIRVTGAK	41
ALW86620.1 -------------DFTLAA-NG-KGAAIYAS--ASD-WPGV-LRAAKDLQADVQRVTKIE	41
AHJ99523.1 -------------SFPLAV-SG-KAAPLYAS--AQD-WPGV-LRAARDLQADINRVTKTT	41
QDA60283.1 -------------SFALAA-AG-KVAPLYAS--AAD-WPGV-LRAAKDLQADVNRVTKLT	41
QNH61641.1 -------------GFPLVA-SG-KTASLYAS--SSD-WPGV-LRAARDLQADINRVTKLT	41
AKQ47511.1 -------------AFTLAE-GG-KSAPFFIH--EKD-FPGV-IRALKDLQADVKRVTNAE	41
ALJ01085.1 -------------AFPLFA-AG-KTAPFYIS--ESD-FPGV-IRALKDLQADVNRVTKTE	41
QCR25177.1 --------------FPLSV-AG-KPANIFVG--SED-YTGV-IRAAKDLQADINRVTKSE	40
AKD05468.1 -------------SFALSA-AG-KSAPLYVS--RED-FAGV-IRAAKDLQADINRVTNTE	41
ARS36448.1 -------------SFALAA-SG-KAAPLYVS--SED-FAGV-VRAAKDLQADVNRVTKVQ	41
QKJ30726.1 -------------AFPLSA-GK-ASAPLYVS--GDD-FTGV-VRAVKDLQHDITAVTNTQ	41
QJD95565.1 -------------SFRLSG-GG-KSASLYLN--STD-YKGV-IRAAHDLQKDIASVTHAE	41
SDS11629.1 --------------FPLAD-QG-KVASLYAE--DSD-YAGI-MIAVKSLQADIQKVTSSS	40
CCA70145.1 --------------YAITT-NS-QAATIWID--SSD-WPGV-HRAAIDLQNDLEKVTGKR	40
ABD81015.1 --------------VRLAD-EE-HLASLLVD--TND-YKGL-QRAAADLQTDMQRVTGKL	40
ACR14581.1 --------------LVLVD-DK-QQATLFVD--NGD-FKGV-VRAAGDLQSDIERVTGKT	40
QIL90151.1 --------------FRLVD-RK-VSAHLLVD--KNA-DAAI-QLAMRNLQADIERVSGSR	40
EDY82403.1 -------------DLPLAE-DG-KLIALYVD--PDD-DWGV-VRAVTDLQTDFQRVTGKK	41
QEY18178.1 -------------AFVVAD-KN-EVTPILVD--NKD-FPGV-LRATRNLQTDIEKVTGKK	41
AQT60599.1 --------------LVLVD-QQ-RAIDIVLD--RNE-LPGV-QRAATHLQRDIHAVAGKQ	40
QEY12051.1 --------------LVLVD-KQ-QALDIVID--SSE-LPGV-VRAAKNLQSDIEKVTGKQ	40
ACE84961.1 -------------QFVLVG-NK-TQASLYID--SND-FSGA-QRSARHLQQDIAKVSGKT	41
QEI13365.1 -------------QFVLVG-NK-TQASLYID--SND-FSGA-QRSARHLQQDIAKVSGKT	41
QEI16939.1 -------------QFVLVG-NK-TQASLYID--SND-FSGA-QRSARHLQQDIAKVSGKT	41
QEI20517.1 -------------QFVLVG-NK-TQASLYID--SND-FSGA-QRSARHLQQDIAKVSGKT	41
ARU28956.1 --------------VVIVG-EK-DVATLYVD--NKD-YKGV-QRAVTNLQLDIERVSGKK	40
ALS99904.1 -------------DFALVA-QS-SQALIRTD--SDD-HKGL-LRAVRSLQQDIHKVSGRQ	41
AFS39315.1 --------------LPFAV-DG-QPAPLIFD--NGE-PKGV-IMAIEQLKGDIKKVTGNS	40
AFT80254.1 --------------LPFAV-DG-QPAPLIFD--NGE-PKGV-IMAIEQLKGDIKKVTGNS	40
EDY82965.1 --------------FPLVE-KG-EAAALYVD--SAD-FSGV-LEVAGHLQSDIERVSGSE	40
ASB49099.1 ----------------VLSDME-YTASLLIN--SDD-SPSV-TRAFGDLQEDIYRVTGRK	39
AWW31376.1 -------------VFEVVNG-N-KISTIYYD--RTD-AKLV-ERTASLFAEDVERITDIK	41
QDW23484.1 -------------SFKIAA-NK-VTARIYVD--PQD-WEGV-IRGANDLSADIDRVTGLK	41
APU67061.1 -------------AFTLFN-QS-QQAVLLID--TAD-FKGV-KLVAKDLSEDFERVSGKL	41
APS40738.1 -------------------------VRLFLD--SED-HEGV-HLVAEDLQTDFKIVTGNE	31
QOG04294.1 --------------FPLAS-KG-KVASILIS--NND-FPGV-LRVAGHLENDLFKVTNVH	40
AWK04683.1 -------------NFPLVS-NG-KITSILVN--DKD-YSGV-LKVTGHLENDLFNVSDLH	41
AXB56827.1 -------------NFPLVS-KG-KAASILVS--DKD-FAGV-LKVAGHLENDIFQVSHLP	41
AXP81142.1 -------------SFPLAS-NS-LVASFLIS--END-FPGV-KRVVGHLQNDIQNVTGFA	41
QII45747.1 -------------TFPLAS-QG-KVAAVLVS--DND-FEGV-KRVVRHLQKDILNVTDIS	41
AOW21847.1 ---------------SLSR-NG-ISTPIYVS--DND-YSGV-LKIAKIFQEDIERVSDVK	39
APZ46653.1 ------------------S-NT-DSSPIYVS--ESD-FIGV-KKIAKIFQEDIERVTGKK	36
AUC17296.1 ------------------S-NT-DSSPIYVS--ESD-FIGV-KKIAKIFQEDIERVTGKK	36
EGX47353.1 --------------IQLAG-PD-DNAIIVLD--GRD-WPGV-IRAGKDLAADFGKVTGTD	40
ASR44828.1 --------------LPLIV-EG-RPLPVLVD--ATD-DPGV-LRAAGDLRADLAAVAGTD	40
ABZ70962.1 -------------AFPLIA-GG-RSARIETD--VAD-WPGV-LRAVGDVRSDLAKLSADL	41
AYV44973.1 -------------GFPLID-SG-KPARVEAD--VAD-WPGV-LRAVQGLRGDLSKLSGGA	41
QNR85175.1 -------------DFALIE-KG-RAANIFYD--VND-YKGV-IRAIGDLGQDFFSVSGVK	41
ASG24142.1 --------------FAIVQ-GG-VAARLHVD--AQD-YAGV-QRAARDLAADIGKVTGVT	40
AQQ74396.1 -------------AFAVYA-DG-RASPLWLD--AAD-YPGV-IRAARDVQADIERVTGTR	41
AQQ74865.1 -------------AFAVYA-DG-RASPLWLD--AAD-YPGV-IRAARDVQADIERVTGTR	41
AWL06907.1 --------------VVLAD-KG-RAAPLLVD--PND-DAGV-RRAVADLQGDIALVSGAR	40
AGU10630.1 ----------------LAG-PR-GAARLLLD--PHE-FTGV-RRAAADLQADIARVSGAR	38
QJE02045.1 ----------------LAA-DG-RAARLVLD--PNE-HAGV-RRAAADLQDDIARVSGQR	38
QBE62071.1 ---------------IVAK-TG-RAAPLLVS--RGD-FPGV-LRAARDLQRDIGKVSGAT	39
QBI05104.1 ------------------A-PG-RVAPLLVS--TGD-FPGV-LRAARDLQSDIGMVGGSK	36
QCP14425.1 ---------------ILAA-NG-RTAPLLVS--EGD-FPGV-LRAARDLQGDIGKVSGHK	39
QJR11209.1 ---------------AIAN-GD-YVATLVTD--SGE-DQGV-VRAAQGLASDIQRLTGQN	39
QJR15250.1 ----------------LVD-GD-KVATLVTD--SGE-HEGV-VRAAADLKADIERVTGAK	38
AGU10580.1 --------------VALAR-NG-QAARLYVD--PAD-HEGV-LRAAGDLQGDITRVSGVK	40
QJD93820.1 --------------VTVAR-NG-QAARLYVD--SSD-HVGV-LRAAGDLQSDIARVSAAK	40
APV48682.1 --------------VALVQ-EG-RAAPLHVD--AAD-HAGV-IRAAGDLQADIERVSSLR	40
QGZ43271.1 --------------VELVA-KG-RAAPIYVD--GND-HAGV-LRAAGDLQADVARVSGTK	40
QBE62569.1 --------------VELLA-RG-RAAPIFID--AGD-HAGV-LRAAGDLQADIARVGGVK	40
QBI03059.1 --------------VELLA-RG-RAAPIFVD--AGD-HKGV-LRAAGDLQADLARVGGVK	40
QCP13830.1 --------------VQLLA-KG-RAAPIFID--AGD-HAGV-RRAAGDLQADVARVGGVK	40
QBQ38741.1 -------------DVTLAA-AD-KAAPLYVD--SND-YPGV-LRATADLRADVQRVTGTL	41
AVR99116.1 -------------AVTLAA-RG-RAAPLYLD--GAD-HAGV-LRAARDLQADVRRVTGLA	41
AXA91897.1 --------------VTLAA-HG-KAAPLYLD--GAD-HAGV-LRAARDLREDVRRVTGLA	40
AZR28658.1 SGVTTDLA----------------------------------------------TVRGTA	55
AZR36659.1 SGVTTDLA----------------------------------------------TVRGTA	55
AVQ08770.1 SGVTTDLA----------------------------------------------TVRGTA	55
AZM73018.1 SGVTTDLA----------------------------------------------TVRGTA	55
AZR32186.1 SGVTTDLA----------------------------------------------TVRGTA	55
ATS23003.1 SGVSTDLA----------------------------------------------GVRGAA	55
ATS25905.1 SGVSTDLA----------------------------------------------GVRGAA	55
ATS30598.1 SGVSTDLA----------------------------------------------GVRGAA	55
ATS34160.1 SGVSTDLA----------------------------------------------GVRGAA	55
AZU15160.1 SGVSTDLA----------------------------------------------GVRGAA	55
AZU27921.1 SGVSTDLA----------------------------------------------GVRGAA	55
AZU32245.1 SGVSTDLA----------------------------------------------GVRGAA	55
AZU36685.1 SGVSTDLA----------------------------------------------GVRGAA	55
QER96280.1 SGVSTDLA----------------------------------------------GVRGAA	55
ASK98417.1 SGVSTDLA----------------------------------------------GVRGTA	55
AEO44303.1 SGVSTDLA----------------------------------------------GVRGTA	54
AYO93937.1 SGVSTDLA----------------------------------------------GVRGTA	54
APO92649.1 SGVSTDLA----------------------------------------------GVRGTA	55
CAJ26025.1 SGVSTDLA----------------------------------------------GVRGTA	55
AMV00500.1 SGVSTDLA----------------------------------------------SVRGTA	55
AMV06612.1 SGVSTDLA----------------------------------------------SVRGTA	55
ARE55214.1 SGVSTDLA----------------------------------------------SVRGTA	55
AMV04812.1 SGVSTDLA----------------------------------------------SVRGTA	55
ASK90343.1 SGVSTDLA----------------------------------------------SVRGTA	55
QOY23608.1 SGVSTDLA----------------------------------------------SVRGTA	55
QQK69772.1 SGVSTDLA----------------------------------------------SVRGTA	55
ATS49682.1 SGVSTDLA----------------------------------------------SVRGTA	55
ATS55418.1 SGVSTDLA----------------------------------------------SVRGTA	55
ATS60569.1 SGVSTDLA----------------------------------------------SVRGTA	55
ATS65626.1 NGVSTDLA----------------------------------------------SVRGTA	55
ATS67370.1 NGVSTDLA----------------------------------------------SVRGTA	55
ATS73049.1 NGVSTDLA----------------------------------------------SVRGTA	55
ATS75886.1 NGVSTDLA----------------------------------------------SVRGTA	55
ATS81928.1 NGVSTDLA----------------------------------------------SVRGTA	55
ATS87942.1 NGVSTDLA----------------------------------------------SVRGTA	55
AZU19483.1 NGVSTDLA----------------------------------------------SVRGTA	55
AZU23394.1 NGVSTDLA----------------------------------------------SVRGTA	55
AZU94745.1 NGVSTDLA----------------------------------------------SVRGTA	55
CDF63463.1 NGVSTDLA----------------------------------------------SVRGTA	55
ATB60635.1 NGVSTDLA----------------------------------------------SVRGTA	55
ATS36926.1 NGVSTDLA----------------------------------------------SVRGTA	55
ATS44264.1 NGVSTDLA----------------------------------------------SVRGTA	55
ATS48822.1 NGVSTDLA----------------------------------------------SVRGTA	55
ATS84802.1 NGVSTDLA----------------------------------------------SVRGTA	55
ARR14150.1 SDVSTDLA----------------------------------------------GVRGTA	55
AJZ46963.1 SDVSTDLA----------------------------------------------GVRGTA	55
AAM39029.1 SDVSTDLA----------------------------------------------GVRGTA	55
AGH79613.1 SDVSTDLA----------------------------------------------GVRGTA	55
AGI05927.1 SDVSTDLA----------------------------------------------GVRGTA	55
AJD70773.1 SDVSTDLA----------------------------------------------GVRGTA	55
AJY88685.1 SDVSTDLA----------------------------------------------GVRGTA	55
AJY93153.1 SDVSTDLA----------------------------------------------GVRGTA	55
AJY97577.1 SDVSTDLA----------------------------------------------GVRGTA	55
AJZ02002.1 SDVSTDLA----------------------------------------------GVRGTA	55
AJZ06430.1 SDVSTDLA----------------------------------------------GVRGTA	55
AJZ10893.1 SDVSTDLA----------------------------------------------GVRGTA	55
AJZ24172.1 SDVSTDLA----------------------------------------------GVRGTA	55
AJZ28596.1 SDVSTDLA----------------------------------------------GVRGTA	55
AJZ33061.1 SDVSTDLA----------------------------------------------GVRGTA	55
AJZ37526.1 SDVSTDLA----------------------------------------------GVRGTA	55
AJZ41992.1 SDVSTDLA----------------------------------------------GVRGTA	55
AJZ42347.1 SDVSTDLA----------------------------------------------GVRGTA	55
AJZ51582.1 SDVSTDLA----------------------------------------------GVRGTA	55
AJZ64377.1 SDVSTDLA----------------------------------------------GVRGTA	55
AKM27015.1 SDVSTDLA----------------------------------------------GVRGTA	55
APR09250.1 SDVSTDLA----------------------------------------------GVRGTA	55
APR15506.1 SDVSTDLA----------------------------------------------GVRGTA	55
APR18240.1 SDVSTDLA----------------------------------------------GVRGTA	55
APR25717.1 SDVSTDLA----------------------------------------------GVRGTA	55
ARR15811.1 SDVSTDLA----------------------------------------------GVRGTA	55
ARR21957.1 SDVSTDLA----------------------------------------------GVRGTA	55
AUZ52995.1 SDVSTDLA----------------------------------------------GVRGTA	55
AYL22709.1 SDVSTDLA----------------------------------------------GVRGTA	55
AYL27136.1 SDVSTDLA----------------------------------------------GVRGTA	55
QOX02842.1 SDVSTDLA----------------------------------------------GVRGTA	55
AJZ15322.1 SDVSTDLA----------------------------------------------GVRGTA	55
AJZ19746.1 SDVSTDLA----------------------------------------------GVRGTA	55
AOL21264.1 SDVSTDLA----------------------------------------------GVRGTA	54
ASN07650.1 SDVSTDLA----------------------------------------------GVRGTA	54
ASY90586.1 SDVSTDLA----------------------------------------------GVRGTA	54
QGL16027.1 SDVSTDLA----------------------------------------------GVRGTA	54
ASM99458.1 SDVSTDLA----------------------------------------------GVRGTA	54
ASY82853.1 SDVSTDLA----------------------------------------------GVRGTA	54
AOY61176.1 SGVSTDLA----------------------------------------------GVRGTA	54
ARV25264.1 SGVSTDLA----------------------------------------------GVRGTA	54
QDR47217.1 SGVSTDLA----------------------------------------------GVRGTA	54
QDS09199.1 SGVSTDLA----------------------------------------------GVRGTA	54
QDS13602.1 SGVSTDLA----------------------------------------------GVRGTA	54
QDS22244.1 SGVSTDLA----------------------------------------------GVRGTA	54
QEQ75521.1 SGVSTDLA----------------------------------------------GVRGTA	54
QCZ66478.1 SGVSTDLA----------------------------------------------GVRGTA	54
QCZ70188.1 SGVSTDLA----------------------------------------------GVRGTA	54
QCZ73305.1 SGVSTDLA----------------------------------------------GVRGTA	54
QCZ79049.1 SGVSTDLA----------------------------------------------GVRGTA	54
QCZ80065.1 SGVSTDLA----------------------------------------------GVRGTA	54
QCZ83931.1 SGVSTDLA----------------------------------------------GVRGTA	54
QCZ88402.1 SGVSTDLA----------------------------------------------GVRGTA	54
AUJ14146.1 SGVTTDLA----------------------------------------------SVRGTA	55
ALS93383.1 SGVTTDLA----------------------------------------------SVRGTA	55
AVU04361.1 SGVTTDLA----------------------------------------------SVRGTA	55
QBI17574.1 SGVTTDLA----------------------------------------------SVRGTA	55
QBN23529.1 SGVTTDLA----------------------------------------------SVRGTA	55
QBN40877.1 SGVTTDLA----------------------------------------------SVRGTA	55
QBN44521.1 SGVTTDLA----------------------------------------------SVRGTA	55
QBN48182.1 SGVTTDLA----------------------------------------------SVRGTA	55
QBN51809.1 SGVTTDLA----------------------------------------------SVRGTA	55
QBN55452.1 SGVTTDLA----------------------------------------------SVRGTA	55
QBN59104.1 SGVTTDLA----------------------------------------------SVRGTA	55
QBN70055.1 SGVTTDLA----------------------------------------------SVRGTA	55
QBN77272.1 SGVTTDLA----------------------------------------------SVRGTA	55
QBN80923.1 SGVTTDLA----------------------------------------------SVRGTA	55
QBN84566.1 SGVTTDLA----------------------------------------------SVRGTA	55
AUI92065.1 SGVTTDLA----------------------------------------------SVRGTA	55
AUI95743.1 SGVTTDLA----------------------------------------------SVRGTA	55
AUI99415.1 SGVTTDLA----------------------------------------------SVRGTA	55
AUJ03092.1 SGVTTDLA----------------------------------------------SVRGTA	55
AUJ06755.1 SGVTTDLA----------------------------------------------SVRGTA	55
AUJ10435.1 SGVTTDLA----------------------------------------------SVRGTA	55
AUJ17841.1 SGVTTDLA----------------------------------------------SVRGTA	55
AVU00722.1 SGVTTDLA----------------------------------------------SVRGTA	55
QBI13953.1 SGVTTDLA----------------------------------------------SVRGTA	55
QBN30003.1 SGVTTDLA----------------------------------------------SVRGTA	55
QBN33628.1 SGVTTDLA----------------------------------------------SVRGTA	55
QBN37215.1 SGVTTDLA----------------------------------------------SVRGTA	55
QBN62751.1 SGVTTDLA----------------------------------------------SVRGTA	55
QBN66394.1 SGVTTDLA----------------------------------------------SVRGTA	55
QBN73639.1 SGVTTDLA----------------------------------------------SVRGTA	55
AJQ85172.1 SGVTTDLA----------------------------------------------SVRGTA	55
ALZ73742.1 SGVTTDLA----------------------------------------------SVRGTA	55
AOS08367.1 SGVTTDLA----------------------------------------------SVRGTA	55
AOS12551.1 SGVTTDLA----------------------------------------------SVRGTA	55
AXM34064.1 SGVTTDLA----------------------------------------------SVRGTA	55
ACD61464.1 SGVTTDLA----------------------------------------------SVRGTA	55
AXM41709.1 SGVTTDLA----------------------------------------------SVRGTA	55
AXQ07834.1 SGVTTDLA----------------------------------------------SVRGTA	55
AXQ73806.1 SGVTTDLA----------------------------------------------SVRGTA	55
AZK86732.1 SGVTTDLA----------------------------------------------SVRGTA	55
QBA12714.1 SGVTTDLA----------------------------------------------SVRGTA	55
QEJ69499.1 SGVTTDLA----------------------------------------------SVRGTA	55
QQD48062.1 SGVTTDLA----------------------------------------------SVRGTA	55
QBN92441.1 SGVTTDLA----------------------------------------------SVRGTA	55
QBO04123.1 SGVTTDLA----------------------------------------------SVRGTA	55
QIE17674.1 SGVTTDLA----------------------------------------------SVRGTA	55
QBN85607.1 SGVTTDLA----------------------------------------------SVRGTA	55
AWK20526.1 SGVTTDLA----------------------------------------------SVRGTA	55
QBO04865.1 SGVTTDLA----------------------------------------------SVRGTA	55
QBO08647.1 SGVTTDLA----------------------------------------------SVRGTA	55
QBO12439.1 SGVTTDLA----------------------------------------------SVRGTA	55
QBO16225.1 SGVTTDLA----------------------------------------------SVRGTA	55
AAW73589.1 SGVTTDLA----------------------------------------------SVRGTA	55
AOS00931.1 SGVTTDLA----------------------------------------------SVRGTA	55
AOS17543.1 SGVTTDLA----------------------------------------------SVRGTA	55
AOS21690.1 SGVTTDLA----------------------------------------------SVRGTA	55
AOS25861.1 SGVTTDLA----------------------------------------------SVRGTA	55
AOS30034.1 SGVTTDLA----------------------------------------------SVRGTA	55
AQU43875.1 SGVTTDLA----------------------------------------------SVRGTA	55
AXM08353.1 SGVTTDLA----------------------------------------------SVRGTA	55
AXM12156.1 SGVTTDLA----------------------------------------------SVRGTA	55
AXM15868.1 SGVTTDLA----------------------------------------------SVRGTA	55
AXM19641.1 SGVTTDLA----------------------------------------------SVRGTA	55
AXM23504.1 SGVTTDLA----------------------------------------------SVRGTA	55
AXM30139.1 SGVTTDLA----------------------------------------------SVRGTA	55
AXM34804.1 SGVTTDLA----------------------------------------------SVRGTA	55
AXN19769.1 SGVTTDLA----------------------------------------------SVRGTA	55
AXX65877.1 SGVTTDLA----------------------------------------------SVRGTA	55
BAE67062.1 SGVTTDLA----------------------------------------------SVRGTA	55
QBA16073.1 SGVTTDLA----------------------------------------------SVRGTA	55
QBN93284.1 SGVTTDLA----------------------------------------------SVRGTA	55
QBN97181.1 SGVTTDLA----------------------------------------------SVRGTA	55
QGN61769.1 SGVTTDLA----------------------------------------------SVRGTA	55
QIE18392.1 SGVTTDLA----------------------------------------------SVRGTA	55
QIF23065.1 SGVTTDLA----------------------------------------------SVRGTA	55
AOS16728.1 SGVTTDLA----------------------------------------------SVRGTA	55
QBG84901.1 SGVTTDLA----------------------------------------------SVRGTA	55
QBG98274.1 SGVTTDLA----------------------------------------------SVRGTA	55
QBG93876.1 SGVTTDLA----------------------------------------------SVRGTA	55
QBH05915.1 SGVTTDLA----------------------------------------------SVRGTA	55
QBG86576.1 SGVTTDLA----------------------------------------------SVRGTA	55
QBG94344.1 SGVTTDLA----------------------------------------------SVRGTA	55
AKO03091.1 SGVTTDLA----------------------------------------------SVRGTA	55
AKO07007.1 SGVTTDLA----------------------------------------------SVRGTA	55
AEQ94594.1 SGVTTDLA----------------------------------------------SVRGTA	55
AKO18365.1 SGVTTDLA----------------------------------------------SVRGTA	55
AKN94868.1 SGVTTDLA----------------------------------------------SVRGTA	55
AKN98593.1 SGVTTDLA----------------------------------------------SVRGTA	55
AKO13820.1 SGVTTDLA----------------------------------------------SVRGTA	55
AKO17559.1 SGVTTDLA----------------------------------------------SVRGTA	55
QEO99602.1 SGVTTDLA----------------------------------------------SVRGTA	55
AJQ89490.1 SGVTTDLA----------------------------------------------SVRGTA	55
AKK62601.1 SGVTTDLA----------------------------------------------SVRGTA	55
AKO02249.1 SGVTTDLA----------------------------------------------SVRGTA	55
QGH67588.1 SGVTTDLA----------------------------------------------SVRGTA	55
ADG09381.1 AVKLD-DLS---------------------------------------------KANGPV	54
AVQ01183.1 AVKLD-DLS---------------------------------------------KANGPV	54
QAY79794.1 AALLT-DRS---------------------------------------------KVRGLA	55
QIK78038.1 PLRLA-SVE---------------------------------------------QAKDQV	55
ACG78888.1 PARIS-DPA---------------------------------------------QARGDL	55
AUW58761.1 VQLIRGRSE---------------------------------------------VASGPL	56
AMK16587.1 PQV-HTDVG---------------------------------------------ATNGPV	55
AHE53028.1 PLR-HADLK---------------------------------------------GARGRI	54
QCB44251.1 ARLIEGTSG---------------------------------------------AVRGPV	55
AYA66627.1 -SELT-ETQ---------------------------------------------TINKAA	53
AXR07617.1 -ADIS-QAQ---------------------------------------------SLSQPA	53
QPL50770.1 -AGIS-QSQ---------------------------------------------SISQPA	53
AGP86858.1 -ADIS-QNQ---------------------------------------------SISQPA	53
AGP90980.1 -ADIS-QNQ---------------------------------------------SISQPA	53
AGP94812.1 -ADIS-QNQ---------------------------------------------SISQPA	53
AFV86729.1 -ADIS-QNQ---------------------------------------------SISQPA	53
AGP98742.1 -ADIS-QNQ---------------------------------------------SISQPA	53
AGQ02943.1 -ADIS-QNQ---------------------------------------------SISQPA	53
AGP79057.1 -ADIS-QNQ---------------------------------------------SISQPA	53
AQR61301.1 PARIA-TTA---------------------------------------------GATGDL	54
AUN32397.1 PAALS-SLA---------------------------------------------DAKGPV	54
AZS23288.1 AAALA-TLA---------------------------------------------DARGPT	55
AZS23316.1 AAALA-TLA---------------------------------------------DARGPT	55
QNL51914.1 SALIDTLP-----------------------------------------------KDGAA	43
QPH40862.1 VVIKPTAQ-----------------------------------------------LAGPG	45
QNN21906.1 ------PTAP--------------------------------------------SLTSQI	46
AHF94510.1 HAVRPLPPSP--------------------------------------------GNDSPI	53
AIQ57822.1 GIFRKYLS----------------------------------------------NVKGFS	46
ACU03525.1 PAIQETVVKG-----------------------------------------------IVN	45
ADE53564.1 AEIVANQPEQ-----------------------------------------------GSF	52
AUP78823.1 PEIVSKSNTE-----------------------------------------------NPA	53
QBG47009.1 PDIVPKVRNN-----------------------------------------------KPF	52
BAL62978.1 SENN-----------------------------------------------------FVT	35
BBC61705.1 SENN-----------------------------------------------------FVT	35
AIM26065.1 SENN-----------------------------------------------------FIT	35
BAK22383.1 SENN-----------------------------------------------------FIT	35
BBD17563.1 SENN-----------------------------------------------------FIT	35
BBP08119.1 SENN-----------------------------------------------------FIT	35
BBD15938.1 SENN-----------------------------------------------------FIT	35
AQW21448.1 GDQN-----------------------------------------------------EIQ	32
QMU08911.1 QTDN-----------------------------------------------------EID	26
AMG51491.1 RKAN-----------------------------------------------------KIE	33
EEV38628.1 RKAN-----------------------------------------------------EIE	22
QHB51016.1 VDEN-----------------------------------------------------RIE	32
QGV24988.1 DADN-----------------------------------------------------TIY	34
APR06530.1 ESDN-----------------------------------------------------EIY	37
QOJ85323.1 ESDN-----------------------------------------------------EIY	37
QOP50842.1 ESDN-----------------------------------------------------EIY	37
QNF28682.1 GSQRK---------------------------------------------------TTIL	31
AJY47814.1 PEIAP--EGE----------------------------------------------ADIV	30
AGI39002.1 PETTDS-DGN----------------------------------------------ASVV	33
ANW98369.1 PETTDS-DGN----------------------------------------------ASVV	33
ANX00905.1 PETTDS-DGN----------------------------------------------ASVV	33
QKS48772.1 PELVSN-SEA----------------------------------------------AELC	44
AEI40593.1 PELVAE-EES----------------------------------------------AELR	35
AFC29213.1 PELVAE-EEA----------------------------------------------AELR	34
AFH61386.1 PELVAE-EEA----------------------------------------------AELR	32
QDH23521.1 PQLAQD-ERT----------------------------------------------AQIV	44
AYA75550.1 PSLETTFTEK----------------------------------------------VDMV	25
AZK46602.1 PLQGE----D----------------------------------------------AAVV	31
ACT04137.1 PKLGG--GDR----------------------------------------------AAIV	31
APB73368.2 PLQT---EVE----------------------------------------------PSII	36
AHC20788.1 PLQT---EVE----------------------------------------------PSII	36
APB78372.2 PLQT---EVE----------------------------------------------PSII	36
ASR46844.1 PLQT---EEE----------------------------------------------ASIM	30
AET61688.1 PLQT---EDE----------------------------------------------VAII	29
ALP38450.1 PLQT---EEE----------------------------------------------AAII	30
AIQ76056.1 PLQG---A-A----------------------------------------------ATVI	28
AWV36862.1 ------------------------------------------------------------	0
ASA23881.1 AEQG---N-A----------------------------------------------ASIV	28
CQR57266.1 PVQG---S-A----------------------------------------------ASVV	28
ADL33891.1 DEKG------------------------------------------------------ST	27
AOZ96627.1 ------------------------------------------------------------	0
ABX41990.1 ------------------------------------------------------------	0
CBK93013.1 DEKG------------------------------------------------------CD	32
QBE97294.1 EAGG------------------------------------------------------AQ	24
AFU71826.1 ------------------------------------------------------------	0
ATO41651.1 ------------------------------------------------------------	0
QOL31045.1 HDPHESEMTA----------------------------------------------NSVH	41
QOL33042.1 SATRTE---------------------------------------------------ASR	31
AWG23300.1 ------------------------------------------------------LQSDFN	20
QBG46870.1 ------------------------------------------------------------	0
ANW94862.1 PVIFHNKPAT--------------------------------------------SWKGPV	46
AHF93834.1 PLLLD-SPPE--------------------------------------------SVSGPV	43
AKJ65157.1 PVVRP-RAPQ--------------------------------------------NWDGPM	35
ADV21474.1 PDLYNDTL----------------------------------------------PDDVHR	49
AAW46631.1 PDLYNDTL----------------------------------------------PDDVHR	49
AFR94258.1 PDLYNDTL----------------------------------------------PDDVHR	49
AJD81319.1 QVVVRNVSAAS------------------------------------AMQT-----TSER	58
SAM86249.1 NVLVCNVTAAS------------------------------------MKMSTQQQQGKER	61
CDR88968.1 TVVVRNVTAAS------------------------------------IRQQSSGNKERVI	60
CBQ71409.1 TVVVRNVTAAS------------------------------------VKMQQLGQAKERV	60
SJX66434.1 TVVVRNVTAAS------------------------------------VKMQQLGQAKERV	60
ADL33821.1 PAIIDSLD----------------------------------------------KSAGNA	53
ANU74306.1 CRPACQEG----------------------------------------------TGNIEQ	47
ASU31298.1 CRPACQEG----------------------------------------------TGNIEQ	47
QJU15646.1 CRPACQEG----------------------------------------------TGNIEQ	47
APZ46852.1 PTIIHSVD----------------------------------------------QVSENT	55
AUC17495.1 PTIIHSVD----------------------------------------------QVSENT	55
ASA21655.1 ANVSSAAA----------------------------------------------LPPGPV	54
AFU72059.1 QRR-ANLI----------------------------------------------DEGSPT	51
ATO41848.1 QRR-ANLI----------------------------------------------DEGSPT	51
AHM66074.1 LVR-AKEM----------------------------------------------DQS--S	52
AIY11532.1 LVR-AKEM----------------------------------------------DQS--S	52
AJE49570.1 LVR-AKEM----------------------------------------------DQS--S	52
QOH62055.1 LVR-AKEM----------------------------------------------DQS--S	52
ADO56562.1 LLR-AKEM----------------------------------------------DQS--S	52
CCC85271.1 LLR-AKEM----------------------------------------------DQS--S	52
AZH29494.1 LLR-AKEM----------------------------------------------DQS--S	52
AUX25422.1 PEIFQDEV---------------------------------------------PEAATEV	56
CAN96921.1 AA-VNNEI---------------------------------------------PASATEV	55
AUX46469.1 AEVVKDEI---------------------------------------------PDGATEV	56
AGP37360.1 AEV-ENEI---------------------------------------------PASASEV	55
AUX32982.1 AQV-ENEI---------------------------------------------PASATEV	55
AKG46247.1 PAVHHHHH----------------------------------------HDGLPATAAREI	60
QKV71576.1 PAVHH-------------------------------------------RDRLPDPAEGAP	57
AUX45175.1 PEVSLDEI----------------------------------------------PASDDV	55
ANZ41215.1 PALVN-GL----------------------------------------------PDQGDV	54
ADJ46282.1 PAVSFDVV----------------------------------------------PAHGPV	54
AEK43075.1 PAVSFDVV----------------------------------------------PAHGPV	54
AGT85121.1 PAVSFDVV----------------------------------------------PAHGPV	54
ANN17841.1 PELVFDRP----------------------------------------------PESGPV	55
BAL89501.1 ADLRAVAFGVDGEARSAGAGAGAGAGAGAGAGVGVGVGAGATAE-VGADAAASLAGGRDP	99
BBH69803.1 PSIG-----------------------------------------------AVATPGRDP	53
AEV83001.1 -----------------------------------------------------EKGGRDP	37
ATO81397.1 -----------------------------------------------------EKGGRDP	37
AGL17375.1 PRVLH----------------------------------------------DDHPAGREL	55
AGZ41881.1 PVVAH----------------------------------------------DRIPGGRDP	55
ASU78335.1 PDLERDST----------------------------------------------TGHDHV	54
QKW38398.1 PEVTT--V------------------------------------------TGGAPSGRDV	57
ARQ67850.1 PDVVRDAS------------------------------------------RGRRDLPREV	58
ADG87080.1 PAVVHDRV----------------------------------------------PDADEV	54
AWS45554.1 PAVSSGRI----------------------------------------------PSQNDV	54
AVT28994.1 PAVVTDQV----------------------------------------------PRQGEV	55
AVT35399.1 PAVVTDQV----------------------------------------------PRQGEV	55
AKH80942.1 PALTRGRA----------------------------------------------PSGRTA	55
AZM44523.1 PALTRDRA----------------------------------------------PSGHTA	55
AUH44512.1 PALTRGRA----------------------------------------------PSGRTA	55
QKW18160.1 PEVVRDTV----------------------------------------------PRGRTA	55
ALC24954.1 PVLLQDGV----------------------------------------------PRQREV	54
WP_005320908.1 PVLLQDGV----------------------------------------------PRQREV	54
QIP87982.1 PVLLQDGV----------------------------------------------PRQQEV	54
AXI76922.1 PAVSRDAL----------------------------------------------PRQREI	55
QEU75809.1 PALTHDTP----------------------------------------------GRAREI	54
AEN08468.1 PALAADVP----------------------------------------------ARAREI	55
AWL36949.1 PALAHAAP----------------------------------------------ARAREI	54
BBC92001.1 PALSHGT-----------------------------------------------AGLREV	53
QNT91137.1 PALSHGT-----------------------------------------------AGLREV	53
QLJ03792.1 PGLSHTLP----------------------------------------------AGRREV	54
AJP03332.1 PAAERGR-------------------------------------------------AREV	51
CQR62431.1 PAAERGR-------------------------------------------------AREV	51
AWT44918.1 PAAERGS-------------------------------------------------AREI	51
QEV40520.1 PGRT--I-------------------------------------------------ARNA	39
AYN39912.1 PGAA--L-------------------------------------------------GRFP	39
QIS72654.1 PGTT--I-------------------------------------------------GRFP	39
AKN75149.1 PGGT--I-------------------------------------------------ARFP	39
CUW30475.1 PGGT--I-------------------------------------------------ARFP	39
QJS10497.1 PGTT--I-------------------------------------------------GRFP	39
AEY91062.1 PGTT--I-------------------------------------------------DRYP	39
ALO95524.1 PGTT--I-------------------------------------------------GRYP	39
CBG70793.1 PGDE--T-------------------------------------------------AAEI	39
QFQ99777.1 PGSG--M-------------------------------------------------AAEV	39
BCL30058.1 PGST--V-------------------------------------------------AREV	39
QDO00149.1 PGDG--M-------------------------------------------------AREV	39
QDO21878.1 PGDG--M-------------------------------------------------AREV	39
QDO32003.1 PGDG--M-------------------------------------------------AREV	39
QDO41918.1 PGDG--M-------------------------------------------------AREV	39
QDN59452.1 PGDG--M-------------------------------------------------AREV	39
QDN69529.1 PGDG--M-------------------------------------------------AREV	39
QDO51999.1 PGDG--M-------------------------------------------------AREV	39
QDO62241.1 PGDG--M-------------------------------------------------AREV	39
QDN79820.1 PGDG--M-------------------------------------------------AREV	39
QIY72818.1 PGDG--M-------------------------------------------------AREV	39
AHF15123.1 MVK----------------------------------------------------GGNAQ	44
QIH36389.1 FNRIAH-------------------------------------------------PDPGA	51
QMV70361.1 FKRIDN-------------------------------------------------ADPGG	50
VTR39201.1 FKRIDS-------------------------------------------------ADAGA	50
ADY36827.1 FSV--E-------------------------------------------------ESEGD	43
VDS02682.1 ISR--S-------------------------------------------------ENTGN	44
AND19477.1 VCI----------------------------------------------------GKEGN	47
AII67826.1 VCI----------------------------------------------------GKEGN	48
ALA73584.1 VCI----------------------------------------------------GKEGN	48
QJR56819.1 VCI----------------------------------------------------GKEGN	48
QJR58385.1 VCI----------------------------------------------------GKEGN	48
EEB24254.1 VCI----------------------------------------------------GKEGN	48
QJR62690.1 VCI----------------------------------------------------GKEGN	48
QJR66948.1 VCI----------------------------------------------------GKEGN	48
QJR71288.1 VCI----------------------------------------------------GKEGN	48
QJR75325.1 VCI----------------------------------------------------GKEGN	48
QJR65219.1 IIVTPE-------------------------------------------------SKKGR	47
QJR69482.1 IIVTPE-------------------------------------------------SKKGR	47
QJR73815.1 IIVTPE-------------------------------------------------SKKGR	47
EEB26721.1 IIVTPE-------------------------------------------------SKKGR	47
QJR77971.1 IIVTPE-------------------------------------------------SKKGR	47
AII64721.1 IIVTPE-------------------------------------------------SKKGM	47
AND18176.1 IIVTPE-------------------------------------------------SKKGM	47
AII66357.1 IIVTPE-------------------------------------------------SKKGM	47
ALA72198.1 IIVTPE-------------------------------------------------SKKGM	47
QJR54144.1 IIVTPE-------------------------------------------------SKKGM	47
QJR61058.1 IIVTPE-------------------------------------------------SKKGM	47
QEW35582.1 IIVTPE-------------------------------------------------SKKGM	47
ABR37882.1 IIVTPE-------------------------------------------------SKKGM	47
ALK86408.1 IIVTPE-------------------------------------------------SKKGM	47
EDY97203.1 VRI--S-------------------------------------------------ESQGN	46
ALJ47783.1 TEL--N-------------------------------------------------DKVGA	47
AAO78064.1 AHI--D-------------------------------------------------TNTGN	47
QMW85384.1 AHI--D-------------------------------------------------TNTGN	47
BCA52290.1 AHI--D-------------------------------------------------TNTGN	47
ALJ39737.1 AHV--D-------------------------------------------------TNTGN	47
QQA08841.1 AHV--D-------------------------------------------------TNTGN	47
QIU93282.1 AQV--N-------------------------------------------------ESTGM	48
EEB27909.1 TQA--N-------------------------------------------------EKTGE	47
QNL39823.1 TQA--N-------------------------------------------------EKTGE	47
QGT72429.1 TQT--N-------------------------------------------------EKTGE	47
ALJ58886.1 AAV--D-------------------------------------------------ARQGN	46
EDV07550.1 LLV--D-------------------------------------------------NEQGD	48
ABR39833.1 LHC--E-------------------------------------------------ETRGN	44
EDO51947.1 LHC--E-------------------------------------------------ETRGN	44
QDM08765.1 LHC--E-------------------------------------------------ETRGN	44
QQA31248.1 LHC--E-------------------------------------------------ETRGN	44
AII64660.1 LQY--S-------------------------------------------------EKQGD	46
ALJ47357.1 TTK--D-------------------------------------------------TQKGD	47
SCV06764.1 TTK--D-------------------------------------------------TQKGD	47
QDO67466.1 LLV--D-------------------------------------------------NEQGD	48
ALJ59884.1 LGVATTK----------------------------------------------EAPQKNC	55
EDV06188.1 LGVATTK----------------------------------------------EAPQKNC	55
QDO71503.1 LGVATTK----------------------------------------------EAPQKNC	55
ALJ39780.1 LKTQASNPG--------------------------------------------DVSARYA	57
BCA52243.1 LKTQASNPG--------------------------------------------DVSARYA	57
ANU59138.1 LKMDESKPG--------------------------------------------KVSARYA	57
QDH53391.1 LKMDESKPG--------------------------------------------KVSARYA	57
ALJ47615.1 LRIDESKPG--------------------------------------------KVSARYA	57
EDO12283.1 LRIDESKPG--------------------------------------------KVSARYA	57
SCV07014.1 LRIDESKPG--------------------------------------------KVSARYA	57
QGT72411.1 LKMDESKPG--------------------------------------------RVSARYA	57
BBL00912.1 PQVTSAT-----------------------------------------------GETGPA	53
BBL08837.1 PQVTSAT-----------------------------------------------GETGPA	53
BBL11629.1 PQVTSAT-----------------------------------------------GETGPA	53
QKH85301.1 PELIQKR-----------------------------------------------ERANFL	53
QCQ35701.1 PELIQKR-----------------------------------------------ERANFL	53
AUI48980.1 LELIQKR-----------------------------------------------ERANFL	53
QCQ44626.1 PELIQKR-----------------------------------------------ERANFL	53
QLK82013.1 PELIQKR-----------------------------------------------ERANFL	53
QCQ49092.1 PELIQKR-----------------------------------------------ERANFL	53
CAH06294.1 PELIQKR-----------------------------------------------ERAKAL	53
QCT77142.1 PELIQKR-----------------------------------------------ERAKAL	53
YP_210252.1 PELIQKR-----------------------------------------------ERAKAL	53
ANQ62807.1 PELIQKR-----------------------------------------------ERAKAL	53
CUA17176.1 PELIQKR-----------------------------------------------ERAKAL	53
QCQ40283.1 PELIQKR-----------------------------------------------ERAKAL	53
CBW21176.1 PELIPKR-----------------------------------------------ERAKAL	53
AKA50619.1 PELIQKR-----------------------------------------------ERAKAL	53
BAD47338.1 PELIQKR-----------------------------------------------ERAKAL	53
ANU59541.1 LKLADEW-----------------------------------------------KKGRTV	53
BCA48102.1 LRLTDKL-----------------------------------------------KGDKEI	53
AAO78620.1 LRLTDKL-----------------------------------------------KGDKEI	53
QMW85894.1 LRLTDKL-----------------------------------------------KGDKEI	53
QQA08355.1 LRLTDKL-----------------------------------------------KGDKEI	53
ALJ44299.1 LRLTDKL-----------------------------------------------KGDKEI	53
QEC42591.1 PAVQTD-A----------------------------------------------PAQEYM	54
QEC42592.1 PAIRNDQQ----------------------------------------------PVAKYA	55
AFN73327.1 PGIHNGEY----------------------------------------------INAPSA	55
QGW27534.1 PDMQH--E----------------------------------------------PTGKYT	53
BAV08880.1 PAW-QHST----------------------------------------------SLSNTP	49
ADY54265.1 IPLVNQQP----------------------------------------------FKQQNV	55
QNN40531.1 PSVKKGNE----------------------------------------------NLSAYP	54
QIL38270.1 AQVLKNNP----------------------------------------------NLSAYP	54
ARS42990.1 SPVFKNNT----------------------------------------------TLSAYP	54
QNR82970.1 ARIFKNNS----------------------------------------------TLSAYP	54
AQR75647.1 PLVSEAAP-----------------------------------------------SGRLA	53
AUW59764.1 PQVSEAVP-----------------------------------------------SGKLA	53
ADB62762.1 PAVTGSLA----------------------------------------------ELSGTA	54
AEH39042.1 PTCDSGLD----------------------------------------------DISGRA	46
AHG01349.1 PDAISSLE----------------------------------------------NVSARA	54
AHG01821.1 PPVSSSLD----------------------------------------------DLAGPA	54
AUC21058.1 VLLNS--G-----------------------------------------------SSKNV	51
APY11521.1 MVINK--K-----------------------------------------------KAKYQ	51
APA00954.1 LAIAK--N-----------------------------------------------SSGIV	52
AXP81502.1 VEVSN--D-----------------------------------------------MGSNI	52
APZ48171.1 IKINT--------------------------------------------------VGKFS	50
AUC20440.1 IKINT--------------------------------------------------VGKFS	50
AIZ43566.1 PVVGSKAQ-----------------------------------------------LTSSA	54
APA65151.1 PGVSTKDS-----------------------------------------------RSETT	53
SDS93326.1 PGVSTKDS-----------------------------------------------RSETT	53
ASB49767.1 PLIKTSVE----------------------------------------------EVSGEA	49
EAQ48518.1 PQVTTAIN----------------------------------------------SVSGN-	54
AGA78125.1 PEIVKRAA---------------------------------------------LKDQSRV	53
AWW31378.1 PDLLEKED---------------------------------------------LAGHSHV	54
QDH79178.1 PDLLKKVA---------------------------------------------LAGHAQV	55
QNP52267.1 PALRGA-N---------------------------------------------QPLGGFS	54
AKQ46011.1 PEIGKTGP---------------------------------------------NQVIGLP	55
ALI97838.1 PEIREGDQ---------------------------------------------KQLSGMP	55
QKJ32206.1 AAVIHTIS----------------------------------------------SAKPM-	53
QJD95239.1 PRVYTDVT----------------------------------------------KAQGQ-	52
QHV94311.1 PKVITDLS----------------------------------------------KASGN-	52
AEW00186.1 PPVITDVA----------------------------------------------NAKGN-	54
QEC56277.1 PAVTTDIA----------------------------------------------KANGN-	54
ADZ77075.1 PRVFTELS----------------------------------------------QVSGN-	52
QEL04131.1 PQVFTELS----------------------------------------------QVSGN-	52
AWI10233.1 VAVSTK-------------------------------------------------PAANC	52
ANQ51531.1 PKLLTS-G----------------------------------------------KSKENV	53
ALK86808.1 VSVSSK-K----------------------------------------------VSSEYA	52
EDV07546.1 VPVSSK-K----------------------------------------------VSSEYA	52
APZ45930.1 PIV-STSL----------------------------------------------PKANNV	53
AUC19792.1 PIV-STSL----------------------------------------------PKANNV	53
AYD49386.1 PTVTSSSN----------------------------------------------PTVKTV	55
QIA07432.1 PEVYSTLE----------------------------------------------GVGGNV	55
AQQ09388.1 FDIRSSMP----------------------------------------------QMAENV	54
ARN57824.1 VDIRSSMP----------------------------------------------EMAENV	55
ADJ45460.1 PILTNRT----------------------------------------------AGLSRAA	54
AEK42229.1 PILTNRT----------------------------------------------AGLSRAA	54
AGT84300.1 PILTNRT----------------------------------------------AGLSRAA	54
AVV46411.1 PALRRTL----------------------------------------------PARATAL	54
ANS63447.1 PRLLHAL----------------------------------------------PERASLL	54
AXG52369.1 PRLLHAL----------------------------------------------PERASLL	54
QMV12190.1 PRLLHAL----------------------------------------------PERASLL	54
AMW09012.1 PRLLHTV----------------------------------------------PPRAELL	54
QCD54459.1 PRLLHTV----------------------------------------------PPRAELL	54
ADU14240.1 QAV--TV----------------------------------------------APSGRTQ	43
BBF81956.1 QAV--TM----------------------------------------------ASSARTQ	43
ADG11575.1 ATI--AA----------------------------------------------MPAGKTA	53
AVQ04492.1 ATI--AA----------------------------------------------MPAGKTA	53
AZS23463.1 ASV--AA----------------------------------------------APAGKTA	53
AAK22530.1 SAV--AA----------------------------------------------APAGKTA	53
ATC30581.1 SAV--AA----------------------------------------------APAGKTA	53
ATC26679.1 SAV--AA----------------------------------------------TPAGKTA	52
AZH14760.1 SAV--AA----------------------------------------------TPAGKTA	52
AYV49607.1 PRLSTET----------------------------------------------SPKSRTA	44
AQR76004.1 AG-------------------------------------------------------GDP	35
ATY32408.1 EG-----------------------------------------------------SGTTQ	37
QBM76697.1 TG-----------------------------------------------------N-GTQ	44
QCB43700.1 TV-----------------------------------------------------N-GTQ	44
EAT09373.1 PG-----------------------------------------------------G-TAQ	47
BBD02972.1 EG-----------------------------------------------------G-TGQ	47
QJR04620.1 EG-----------------------------------------------------G-AAQ	47
ATI82366.1 EG-----------------------------------------------------G-AAQ	47
ATP17471.1 EG-----------------------------------------------------G-AAQ	47
QHD69297.1 EG-----------------------------------------------------G-AAQ	47
QCB37064.1 EG-----------------------------------------------------G-AAQ	47
AYO79182.1 EG-----------------------------------------------------G-AAQ	47
QNG47859.1 EG-----------------------------------------------------G-AAQ	47
AKC84027.1 PDIVPIAPA----------------------------------------------GRRPQ	55
SDU27740.1 PEVRTTA----------------------------------------------PEPGADV	53
AWI09358.1 PALSEISDLKF-----------------------------------------AITSTAPA	59
AHG93397.1 PVVARGD----------------------------------------------ARLTGAA	54
ACB74654.1 PALRHELS---------------------------------------------PAARPAL	56
QJE01879.1 PDLRAWHVAPA----------------------------------------SGVATPGPV	60
ATC66105.1 PAVKTVSAGKV----------------------------------DAAEAAALTKAGGGM	66
QEY12613.1 PLIVSTNQN------------------------------------------ALQDLKTPA	59
QOV19968.1 TLLS-K---------------------------------------------VS----DAK	45
QNP55464.1 PTLQQT---------------------------------------------VS----GAR	48
QGH34463.1 GEVT-----------------------------------------------DG----EGK	46
AIQ48273.1 AVLSGE---------------------------------------------VH----ECA	49
AIQ53763.1 AVLSAE---------------------------------------------IH----ECA	49
ASA24062.1 AVLSNE---------------------------------------------ID----ECA	52
QDA29266.1 LVRAKE---------------------------------------------MD----QSS	52
AUS26674.1 LVRAKE---------------------------------------------MD----QSS	52
QPK55278.1 LVRAKE---------------------------------------------MD----QSS	52
QPK60361.1 LVRAKE---------------------------------------------MD----QSS	52
AIQ31286.1 AVLSQE---------------------------------------------IG----QCS	50
AIQ60048.1 AELSQE---------------------------------------------IG----QCS	50
QEM02740.1 PAITTL---------------------------------------------Q--HPAAEM	52
QEM15359.1 PAITTL---------------------------------------------Q--HPAAEM	52
QEE29473.1 PQVVDS---------------------------------------------V--PADGDA	53
EEB22994.1 FSLNNE---------------------------------------------L--NN--NT	51
QJR76640.1 FSLNNE---------------------------------------------L--NN--NT	51
AIM39021.1 FKFSST---------------------------------------------L--SE--DG	50
SEH96044.1 PEAVAA---------------------------------------------V--QD--AG	50
BCI62564.1 PSVCED---------------------------------------------I--LS--GK	52
AGB28367.1 AVRSRQ---------------------------------------------P--QE--AV	50
EEB22662.1 PQK-TL---------------------------------------------F--GT--AV	51
QJR78604.1 PQK-TL---------------------------------------------F--GT--AV	51
QJR65769.1 PQK-TL---------------------------------------------F--GT--AV	51
QJR70031.1 PQK-TL---------------------------------------------F--GT--AV	51
QJR74363.1 PQK-TL---------------------------------------------F--GT--AV	51
AII65956.1 PQK-TL---------------------------------------------F--GT--AV	51
AII66944.1 PQK-TL---------------------------------------------F--GT--AV	51
ALA72769.1 PQK-TL---------------------------------------------F--GT--AV	51
QJR53583.1 PQK-TL---------------------------------------------F--GT--AV	51
QJR61620.1 PQK-TL---------------------------------------------F--GT--AV	51
AND18704.1 PQK-TL---------------------------------------------F--GT--AV	51
QNL39773.1 PKQ-SS---------------------------------------------A--SK--AT	50
AGB28982.1 AQH-RE-------------------------------------------------G--GN	39
QIM10033.1 ARS-HH-------------------------------------------------G--AK	47
QEC74134.1 AKINHE---------------------------------------------L--PLAPNV	44
APX65783.1 GAIVED---------------------------------------------VA-TCAPMC	42
ADU15233.1 AKVSQR---------------------------------------------LS-DCAQVC	52
BBF82558.1 AKVSQR---------------------------------------------LS-DCAQVC	52
AHE51929.1 PVVSDD---------------------------------------------LA-RCSELC	50
AOH86811.1 PRLSAK---------------------------------------------LD-DCAATC	45
QOY96069.1 ATRSDS---------------------------------------------LD-DCRRRC	51
QGZ38067.1 PALVQE---------------------------------------------LD-QCGTVC	40
QBI01433.1 AGRAGK---------------------------------------------LE-DCREVC	52
QCP10219.1 AARAAR---------------------------------------------LA-DCREVC	50
APZ47345.1 ITINYT---------------------------------------------DKFQPENKG	56
AUC17986.1 ITINYT---------------------------------------------DKFQPENKG	56
AOZ98785.1 PAIVKT---------------------------------------------QK-SKGENG	54
AOW11449.1 PEIKTT---------------------------------------------K--SFSQKG	52
AWK06318.1 PEIVTT---------------------------------------------N--KVSKKG	53
QOG00581.1 PEIIPT---------------------------------------------N--SFLKSG	53
QDW21546.1 PEIIET---------------------------------------------N--TISKKG	53
QGK74319.1 PEISTA---------------------------------------------S--TISKKG	53
AYA64506.1 FVVVKS---------------------------------------------DDEAASTPF	48
BBO29087.1 IEVTEQ---------------------------------------------YVESG--AG	28
QNA46758.1 MQVLHK---------------------------------------------I--PAKGFV	53
ACT93520.1 PTVGTN---------------------------------------------LA-NASGNV	54
QEK51384.1 PQIFQN---------------------------------------------LK-QAKGNV	55
AUB23891.1 PDLYN---------------------------------------------DTLPDDVHRA	50
CDI56679.1 TVVVRNVTSAS----------------------------------L-RMQSSSSWNQDRI	63
QPG94400.1 GTIVLST-------------------------------------------SARQANSKSC	47
QNU66651.1 PSIVTD----------------------------------------------KTKLKGTA	57
QFJ55991.1 PEIVEE----------------------------------------------LPGDSKYV	53
QAY62444.1 PAVSAT---------------------------------------------L-PDDGTTA	45
ACZ30646.1 PAVVGT---------------------------------------------PSAADGTSV	51
QAY71183.1 PAVVDA---------------------------------------------PRAAATPTV	50
ADL32929.1 AGEY-----------------------------------------------VRGTRCKNL	49
AOZ95221.1 AKEY-----------------------------------------------IRGEKCKNL	43
VCV24041.1 PVTRRI--SKT----------------------------------Y----LDEQKESEYV	58
AEN96278.1 PRVLYGTSQEE----------------------------------L----ADVAERAETV	50
AZS17889.1 PQAT----------------------------------------------TDRNQLGKCA	44
BAM48432.1 PEAT----------------------------------------------KDRDMLSRHA	52
BAE65957.1 ASPILYDRSQD-------------------------------------------FDTEVA	49
QMW36729.1 ASPILYDRSQD-------------------------------------------FDTEVA	49
QMW48785.1 ASPILYDRSQD-------------------------------------------FDTEVA	49
QBZ60925.1 PRPIVLLKGNA--------------------------------------DSTDIEKVDNG	54
XP_003716690.1 PRPIVLLKGNA--------------------------------------DSTDIEKVDNG	54
QKD61101.1 ASPLVVISSDS--------------------------------------DYDKIH-TETA	51
QGI87032.1 ASPLVVISTDS--------------------------------------DYERIQ-TKTA	47
CCT74251.1 ASPLVVISTDS--------------------------------------DYERIQ-TKTA	51
QGI69687.1 ASPLVVVSTGS--------------------------------------DYERIQ-TKTV	51
QGJ00575.1 ASPLVVVSTGS--------------------------------------DYERIQ-TKTV	51
CEI62087.1 HSPVLLLKSEE--------------------------------------DYVQIN-TKTA	51
AAO27748.1 PSPVVLLKSEE--------------------------------------DYVQIN-TKTA	51
QPC70956.1 PSPLVLLSSEE--------------------------------------DYAHIH-TKTA	51
QPC59592.1 PSPMVLLSSEE--------------------------------------DYVQIN-TKTA	51
AAO34673.1 PSPVVLLSSEE--------------------------------------DYVQIN-TKTA	51
CEF78350.1 PSPVVLLSSEE--------------------------------------DYVQIN-TKTA	51
CZS81645.1 PSPVVLLSSEE--------------------------------------DYVQIN-TKTA	51
AET60081.1 PKLITDRAQ----------------------------------------------LSGMA	56
APB71706.1 PKLITDRAQ----------------------------------------------LSGIA	56
AIQ31208.1 PVILTRKEQ----------------------------------------------LSGTV	57
AIQ59968.1 PVMITQLEQ----------------------------------------------LAGTV	57
AIQ73694.1 PEIYTQLNE----------------------------------------------LDGTV	56
AWV33044.1 PEIYTQLNE----------------------------------------------LDGTV	57
AIQ23284.1 PEIHTQLEA----------------------------------------------LDGTV	56
AIQ35136.1 PEIYTQLQE----------------------------------------------LDGTV	56
AIQ17087.1 PSILTQKEH----------------------------------------------LAGTA	57
AIQ67686.1 PDICSETCK----------------------------------------------LDGTA	51
AEY65938.1 PTVTTNISL----------------------------------------------LDGTV	56
AGF58615.1 PKVVNVIEE----------------------------------------------LKETI	55
AQR97306.1 PKVVNVIEE----------------------------------------------LKETI	55
APC42637.1 PLISTDIKQ----------------------------------------------LNGTV	44
CBL13087.1 PKIIKWQGE----------------------------------------------LQPAQ	52
EEU99942.1 PKIIKWQGE----------------------------------------------LQPAQ	52
VCV21315.1 PKIIKWQGE----------------------------------------------LQPAQ	52
AET60998.1 PEVTTDVAA----------------------------------------------LGNYS	42
QAY66984.1 PGSAEDYAE----------------------------------------------LASSA	44
QNP76207.1 PRLLHTLPE----------------------------------------------RAAHL	54
QJS99727.1 PGLRHTLAE----------------------------------------------RSTAL	54
AXE84181.1 PRLLHSVPE----------------------------------------------RAALL	54
QEV23754.1 PRLLHSVPR----------------------------------------------RAELL	54
AMR28866.1 PTVSTQPPG----------------------------------------------AADYA	55
AQT60219.1 PEVSTGTPH----------------------------------------------V-PRA	53
EDU05692.1 PALSSNAPT----------------------------------------------PAASA	55
QEN03448.1 AELNSMLEN----------------------------------------------PENPS	48
ALJ47135.1 AELIHSVDVSG-----------------------------------LLNQSNGLTGTRKG	65
SCV06546.1 AELIHSVDVSG-----------------------------------LLNQSNGLTGTRKG	65
EEC55419.1 TNV-----------------------------------------------SADTVSGKYE	47
QPL50775.1 PTIVNGDIQ-----------------------------------------------AKTA	54
AMK16607.1 AEILSSADT----------------------------------------------LPPRI	48
AOF97785.1 ASFSPT--P----------------------------------------------DQPRM	52
QHN03505.1 PRVISSAKV----------------------------------------------TDRNV	54
ACB75282.1 PAITHDAAN----------------------------------------------PGTRL	53
EDU01621.1 PTLMHDSAV----------------------------------------------SGRQV	55
AZP03538.1 PELKNSLPK-----------------------------------------------KEKA	53
AOZ93060.1 TRLINQLSD--------------------------------------------SEETAHV	57
EDS52557.1 PQIIRQAEE----------------------------------------------LKYST	55
CAP73120.1 GTVVVADWSS----------------------------------------TISQKWTKPI	58
VBB75604.1 GTVVVADWSS----------------------------------------TISQKWTKPI	58
BAE56340.1 GNGTVLVPDSD-----------------------------------ILNGTAIRSRGRPP	65
QMW25565.1 GNGTVLVPDSD-----------------------------------ILNGTAIRSRGRPP	65
QMW37650.1 GNGTVLVPDSD-----------------------------------ILNGTAIRSRGRPP	65
QBZ60747.1 GT--VSDSD-------------------------------------------SSSDGRPV	56
EDK06705.1 GT--VSDSD-------------------------------------------SSSDGRPV	56
XP_003716533.1 GT--VSDSD-------------------------------------------SSSDGRPV	56
QMW46604.1 GT--VNVFDTD----------------------------------------ISESPGKAV	58
BAE56806.1 GT--VNVFDTD----------------------------------------ISESPGKAV	58
QMW34550.1 GT--VNVFDTD----------------------------------------ISESPGKAV	58
QLI67063.1 GNAVLTT-------------------------------------------ATGRVESKSC	47
CDP27858.1 RSVANAT-----------------------------------------LASISSEANRGP	51
VBB79496.1 RSVANAT-----------------------------------------FASISSEANGGP	51
EAA66396.1 ------------------------------------------------------------	0
BAE63119.1 HRVLVWDETV--------------------------------------LVAEGELSTSGL	53
QKD58010.1 PSVRAWAGDN--------------------------------------STTSEVKIASES	53
QJR82830.1 PLIES----------------------------------------------TLPQNAQQV	54
ADV52250.1 PAAFNLTD--------------------------------------------LETLPSSA	46
CBX91335.1 GTLRASGTPT------------------ANASTIFNV-TGISKDWSVGSN--ASANTAGT	77
SMR43610.1 GSVIHNGNGTGAS---------------LNASMIFNV-TGRPSFGVIS----SGSASGGV	77
SMQ45054.1 GSVIHNGNGTGAS---------------LNASMIFNV-TGRPSFGVIS----SGSASGGV	77
SMR41409.1 GSVIHNGNGTGAS---------------LNASMIFNV-TGRPSFGVIS----SGSASGGV	77
SMY18754.1 GSVIHNGNGTGAS---------------LNASMIFNV-TGRPSFGVIS----SGSASGGV	77
ABN67901.2 LPVVN--------------------------------------FTGSGICTKVHGKVESA	63
SAL89190.1 LTKTVINGT----------------------------------TTSSGLAA--VSNKGPV	54
APA09298.1 -----------------------------------------------------SDPSSTV	7
ATZ50464.1 -------------------------------------------------------PSSTV	5
CCD34381.1 -------------------------------------------------------PSSTV	5
CCT75269.1 FTLSNGQKKASPAKYKFKP-------VDVKNNTHYRT-LDEQHFSGPNYSE--PNAGNTK	81
QGI70572.1 FTLSNGQKKASPAKYKFKP-------VDVKNNTHYRT-LDEQHFSGPNYSE--PNAGNTK	81
QGJ01463.1 FTLSNGQKKASPAKYKFKP-------VDVKNNTHYRT-LDEQHFSGPNYSE--PNAGNTK	81
QKD62331.1 FTLSNGKKESSPAKYKFKP-------VDVKNNTHYRT-LDEQHFSGPNYSE--PNASNTK	81
CEI62476.1 FTLSNGKKDASAAKYTFEP-------VDVKNNTYYRT-LEEQSFSGPEYSD--PDEASTA	82
QPC71271.1 FTLSNGKKDASAAKYTFEP-------VDVKNNTYYRT-LKEESFSGPAYSD--PDEANTA	81
QPC59961.1 FTLSNGKKDASAAKYTFEP-------VDVKNNTYYRT-LKEESFSGPAYSD--PDEANTA	81
CEF78780.1 FTLSNGKKDASAAKYTFEP-------VDVKNNTYYRT-LKEQSFSGPAYSD--PDEANTA	81
CZS82069.1 FSLSNGKKDASAAKYTFEP-------VDVKNNTYYRT-LKEESFSGPAYSD--PDEANTA	81
QBZ56830.1 HTLSNGETGASPATYGYDP-------INNKNNTEFST-TGKTEFSGPSYSD--PNPGSTV	80
EDK03476.1 -----------------------------------------------------PNPGSTV	7
XP_003714966.1 YTLSNRETGASPATYGYDP-------INNKNNTEFST-TGKTEFSGPSYSD--PNPGSTV	80
CDP30178.1 YTVSNGEAGAAPITYTYNP-------INNKNNTFFST-LGTANFTGPDFFE--PSPADTV	80
VBB82023.1 YTVSNGEAGAAPITYTYNP-------INNKNNTFFST-LGTANFTGPDFSD--PSPADTV	80
EAA30769.1 YTLSNGERGASPAVYTYNP-------VDNMNNTHYST-TGIANFTGPAYSD--PSPSDTV	81
AEO59811.1 YTLSNGERNAAPATYTYHP-------VNNKNNTYYST-TGTANFTGPAYAD--PDPEKVV	80
AEO68188.1 YTLSNGEKHAAPATYTYHP-------VNNMNNTFYST-TGTAHFTGPAYAD--YSPKSVV	80
ADJ60018.1 AILATESK-------------------------------------------------NSK	43
CAL97608.1 AILATESK-------------------------------------------------NSK	43
ARE28207.1 AILATESK-------------------------------------------------NSK	43
AEU40238.1 AILATESK-------------------------------------------------NSK	43
AFW91938.1 AILATESK-------------------------------------------------NSK	43
ARE06280.1 AILATESK-------------------------------------------------NSK	43
ARE17862.1 AILATESK-------------------------------------------------NSK	43
AXN65008.1 AILATESK-------------------------------------------------NSK	43
BBC75971.1 AILATESK-------------------------------------------------NSK	43
BCO02089.1 AILATESK-------------------------------------------------NSK	43
BCO05249.1 AILATESK-------------------------------------------------NSK	43
ARE25617.1 AILATESK-------------------------------------------------NSK	43
ABX75625.1 VILATDSK-------------------------------------------------ESD	47
AII12971.1 VILATDSK-------------------------------------------------ESD	47
AJA57103.1 AILATDSK-------------------------------------------------NSK	43
APS38643.1 PAFSTSSN-----------------------------------------------TADKK	47
ALJ48335.1 PELS------------------------------------------------NIAGKEVR	46
EDO10801.1 PELS------------------------------------------------NIAGKEVR	46
SCV07743.1 PELS------------------------------------------------NIAGKEVR	46
ALJ58215.1 PALVADAKQ-----------------------------------------KGSADGQNVR	55
EDV03678.1 PALVTDTKR-----------------------------------------EGNTDGQNVR	55
AGB29053.1 ATVSVADR-----------------------------------------------GDGAT	44
QNT66545.1 ATLTSDAGF-----------------------------------------LKKADTVRPA	55
ADE81569.1 ASLSEGA---------------------------------------------------AE	38
QCD34650.1 AVLAAAPS------------------------------------------------ESRM	52
ALJ47170.1 AEVLATPR------------------------------------------------VSRF	53
EDO14054.1 AEVLATPR------------------------------------------------VSRF	53
AVM57875.1 PRLVTEAG------------------------------------------------KDVR	47
EDY95690.1 PQLTTEIS------------------------------------------------DENC	53
QNL40611.1 PELLTSAS------------------------------------------------SKRC	53
QGT73075.1 PELLTSTS------------------------------------------------SKRC	53
ALJ48348.1 PELLTSTS------------------------------------------------SKRC	53
EDO10816.1 PELLTSTS------------------------------------------------SKRC	53
SCV07757.1 PELLTSTS------------------------------------------------SKRC	53
QDM11119.1 PELLTSTS------------------------------------------------SKRC	53
CBK67960.1 PEFLTNVS------------------------------------------------SKHC	53
QDH54071.1 PELLTNVS------------------------------------------------SKHC	53
wtsAgu115A APLIFLPD------------------------------------------------NERL	66
ABR37760.1 AGLCYTPG------------------------------------------------VKRM	52
QJR65096.1 AGLCYTPG------------------------------------------------VKRM	52
QJR69359.1 AGLCYTPG------------------------------------------------VKRM	52
QJR73692.1 AGLCYTPG------------------------------------------------VKRM	52
AII64559.1 AGLCYTPG------------------------------------------------VKRM	52
AND18064.1 AGLCYTPG------------------------------------------------VKRM	52
AII66220.1 AGLCYTPG------------------------------------------------VKRM	52
ALA72079.1 AGLCYTPG------------------------------------------------VKRM	52
QJR54274.1 AGLCYTPG------------------------------------------------VKRM	52
QJR60928.1 AGLCYTPG------------------------------------------------VKRM	52
EEB26856.1 AGLCYTPG------------------------------------------------VKRM	52
QJR77857.1 AGLCYTPG------------------------------------------------VKRM	52
ADD61499.1 ADLLFEPG------------------------------------------------VKRV	53
EEC54467.1 ADLQFEPG------------------------------------------------AKRM	53
QCZ92036.1 AEISSTLAK-----------------------------------------------KKSF	53
ATC34383.1 AD-----------------------------------------------------KDAPL	48
QGW63934.1 TN-P--------------------------------------------------ETTKTA	49
ADV28734.1 QA-K--------------------------------------------------GAQKLA	50
AKC86370.1 AVGS--------------------------------------------------AAPRMA	50
APZ46659.1 PELKETITT---------------------------------------------SNEKNV	56
AUC17302.1 PELKETITT---------------------------------------------SNEKNV	56
AOW19060.1 PSIISNEIP----------------------------------------------SNGTA	54
ASV32422.1 PSTLLDKTT----------------------------------------------DEDYV	55
APA00965.1 PNIINK-SS----------------------------------------------TENYV	54
QLC65803.1 PKRIKKVSE----------------------------------------------AKDFV	55
QEC45832.1 PAIIEK--P----------------------------------------------QPGKL	44
QEH40986.1 PGLSDAIPA----------------------------------------------KANTV	45
QNH18887.1 AALVNQPNR----------------------------------------------LDRHA	55
QDW23483.1 PELKSVEPS-----------------------------------------------EKDV	54
BBB62440.1 PAITNDVQSL----------------------------------------------KGQA	54
ATC63816.1 PGFFAGAENV-----------------------------------------KSGEEESVV	60
ACB77616.1 ADLRRDDWNA-----------------------------------------R----P-AA	54
AGU11847.1 PALALAKSAA-----------------------------------------R----GGDV	56
QEC74232.1 ATLLKMQDNA-----------------------------------------IGNNSSHTA	59
ACO31461.1 PALSH-GPA---------------------------------------------TKASEI	54
AHG92046.1 PRLVV-DSA---------------------------------------------PNANRA	54
QJX48933.1 PTLTT-DQA---------------------------------------------PKGKEV	55
AHM63131.1 PQLVSDGKA---------------------------------------------PKGKEV	56
ARK13606.1 PVVRT-ETA---------------------------------------------GSGKEI	55
CDT30889.1 SHQKG--------------------------------------------------SGQSK	49
VTR27629.1 PGQQQ--------------------------------------------------QSRSK	49
QIU93956.1 PEITTN------------------------------------------------TNSKRT	53
ALJ61511.1 PEIIHS------------------------------------------------PSGNRM	53
EDV05080.1 PEIIHS------------------------------------------------VAGNRM	53
QDO71564.1 PEIIHS------------------------------------------------VAGNRM	53
AHW58786.1 PEIIAA----------------------------------------------NTSLPEEI	55
QIA08090.1 TYI-QN----------------------------------------------ELPTSKEV	54
ADZ79201.1 PIVTPDH---------------------------------------------VSAGSKTL	54
QEL01253.1 PIVTPDQ---------------------------------------------VSAGSKTL	54
QIK55455.1 PQQ---------------------------------------------------GAAKFA	48
QIK60872.1 PQQ---------------------------------------------------GAAKFA	48
ADQ79783.1 PEIKYT----------------------------------------------NKPDTKEV	55
ACU08180.1 PAFVTG----------------------------------------------FSAEKNSL	53
QIG88325.1 PSLYHQ----------------------------------------------ATTSNATL	54
QDW22055.1 PSILNQ----------------------------------------------KPNSSSPL	52
QGK73842.1 PVILNQ----------------------------------------------KPNSSSPL	53
ABQ06888.1 PVILNQ----------------------------------------------NPADSSPL	53
AOC96208.1 PLILNQ----------------------------------------------NPNASSPL	53
ANF49070.1 PDLLNQ----------------------------------------------ISTSKSPL	52
AZA54464.1 PDLLNQ----------------------------------------------ISTSQSPL	52
ALR29597.1 PTFLNQ----------------------------------------------ISGINSPL	53
AZA57765.1 PDLLNQ----------------------------------------------LSARQSPL	52
AZA86005.1 PDLLNQ----------------------------------------------LSAQQSPL	52
AZA94413.1 PDLLNQ----------------------------------------------LSAQQSPL	52
AZB32180.1 PELISQ----------------------------------------------NSGMNGMV	53
QBJ85790.1 PNLVSQ----------------------------------------------NPEVNGMI	55
AZB25839.1 PELISQ----------------------------------------------SSGVNGMM	54
VEE05610.1 PHLVSQ----------------------------------------------NPGVNRMI	55
AYZ12823.1 PHLVSQ----------------------------------------------NPGVNGMI	55
QBA23472.1 PNLVSQ----------------------------------------------NSGVNGMI	55
QDV73940.1 PTIVQGR-----------------------------------------------RPDGLA	53
QDV78570.1 PTIVQGR-----------------------------------------------RPDGLA	53
ADQ18006.1 SPVVHQK----------------------------------------------PE--KDF	42
QNA44215.1 LPISNTI----------------------------------------------ANTSRTA	45
AXY77878.1 PSISSGI----------------------------------------------TQ--QPV	42
ADB37764.1 LPILTAI----------------------------------------------NQSTKNV	45
AKD53894.1 IPIVAEI----------------------------------------------NQVRRNV	46
QOR75591.1 PELIHDI----------------------------------------------REARGNL	54
BAV08897.1 PPVIHTL----------------------------------------------DQPYTTV	54
ACU62279.1 PAIIHDI----------------------------------------------ADAPEHL	54
QHS58187.1 PALIHNI----------------------------------------------ADAPANV	54
BAV06814.1 PELVH-S----------------------------------------------RTTVKNL	48
ANI88788.1 LMLLHDS----------------------------------------------IDTNKNF	54
AYD48007.1 PELVH-T----------------------------------------------LPSTKNI	54
ANH81485.1 PEMVA-S----------------------------------------------PFSAPDV	53
QEC56341.1 PVIVD-N----------------------------------------------LSSSKNV	53
ACY47429.1 PVVHYDT-----------------------------------------------WPAEPS	53
BBM68705.1 PVVHYDT-----------------------------------------------WPAEPS	53
BBM71684.1 PVVHYDT-----------------------------------------------WPAEPS	53
ASB48672.1 PKLSINS----------------------------------------------VPKSKRV	54
AFL84755.1 ADLKRG-----------------------------------------------IEAENTV	51
ADY53247.1 PALNN-K------------------------------------------------TSKTT	52
AMP99871.1 ATFNTGQ------------------------------------------------IAPMS	52
QEK51815.1 PELLIDN------------------------------------------------KSALP	53
AEV97131.1 PDTSHA------------------------------------------------IPQSTS	49
AGA78921.1 PELFKSE---------------------------------------------DAPDDSFV	54
AQQ75023.1 PEIFSTK----------------------------------------------IPPQKEV	55
AFN75322.1 PEVYDR----------------------------------------------NYPATDFA	55
CCH02317.1 PALVMDK---------------------------------------------LS--AKEV	54
QJD79265.1 PAPSPDS---------------------------------------------KD--PKEL	54
QKZ14147.1 PALSPDQ---------------------------------------------KS--PKEL	54
ALW86620.1 PRFGTA-----------------------------------------------KPAGAEV	54
AHJ99523.1 PTFTID----------------------------------------------NVPAGPEV	55
QDA60283.1 PTFSTD----------------------------------------------KAPTGKEV	55
QNH61641.1 PTFTTD----------------------------------------------KAPSGKEV	55
AKQ47511.1 PALTIAS---------------------------------------------KAPKADRL	56
ALJ01085.1 PALTVGK---------------------------------------------KAPKEKTL	56
QCR25177.1 PALLAAK---------------------------------------------KAPKAKEL	55
AKD05468.1 PQLTVNK---------------------------------------------KAPKAKQL	56
ARS36448.1 PNLTIDK---------------------------------------------KAPKAKQV	56
QKJ30726.1 PALLMGK----------------------------------------------P-SGKRV	54
QJD95565.1 PSFFTDA----------------------------------------------AKPAKQA	55
SDS11629.1 PILLTND----------------------------------------------IAATKAV	54
CCA70145.1 PVILNVTMSAT-----------------------------------TSNSNLDAASNTIP	65
ABD81015.1 PTLHSQLKD----------------------------------------------AGRHA	54
ACR14581.1 PKVVNDATT----------------------------------------------LKGQA	54
QIL90151.1 PVLLNKVND----------------------------------------------VSTHT	54
EDY82403.1 PKIAHTRKA----------------------------------------------LGKTA	55
QEY18178.1 PVIGNETSD----------------------------------------------DIHYA	55
AQT60599.1 PALSYQLAG----------------------------------------------Q-KQL	53
QEY12051.1 PVLKNTLAG----------------------------------------------Q-KQL	53
ACE84961.1 LALIQDASQ----------------------------------------------LSGTA	55
QEI13365.1 LALIQDASQ----------------------------------------------LSGTA	55
QEI16939.1 LALIQDASQ----------------------------------------------LSGTA	55
QEI20517.1 LALIQDASQ----------------------------------------------LSGTA	55
ARU28956.1 PALVHNPAE----------------------------------------------LGRYA	54
ALS99904.1 LSISHTE-Q----------------------------------------------A-PQM	53
AFS39315.1 PSIAEPQVK----------------------------------------------Q-SAV	53
AFT80254.1 PSIAEPQVK----------------------------------------------Q-SAV	53
EDY82965.1 PQLITD----------------------------------------------GVASGKAV	54
ASB49099.1 PELKYD----------------------------------------------EVSTAKYA	53
AWW31376.1 PNVTDS----------------------------------------------LNNLKGNV	55
QDW23484.1 AAVYSQ----------------------------------------------VNPV-IKS	54
APU67061.1 ARIDSS----------------------------------------------GSASPEMP	55
APS40738.1 PEIYSE----------------------------------------------EI-NGKYP	44
QOG04294.1 PKQINS----------------------------------------------ISETKDFV	54
AWK04683.1 SKRIKK----------------------------------------------ISEAEDFV	55
AXB56827.1 PKRIKK----------------------------------------------IAETEDFV	55
AXP81142.1 PNIFNS----------------------------------------------LPENEDFL	55
QII45747.1 PEVFME----------------------------------------------SASLEGNV	55
AOW21847.1 PDLITD----------------------------------------------KVPSNGTA	53
APZ46653.1 PKLITN----------------------------------------------KVPNHKKV	50
AUC17296.1 PKLITN----------------------------------------------KVPNHKKV	50
EGX47353.1 LDYHVQNT------------------------------------------TKGLPKTQFA	58
ASR44828.1 AP---------------------------------------------------KAATPLA	49
ABZ70962.1 QP---------------------------------------------------AKDAPLV	50
AYV44973.1 QP---------------------------------------------------AKDAPLV	50
QNR85175.1 PELKSI-----------------------------------------------KPLEKAI	54
ASG24142.1 PVLGQD-----------------------------------------------TDLGALP	53
AQQ74396.1 PELATQ----------------------------------------------GQPSGRAL	55
AQQ74865.1 PELATQ----------------------------------------------GQPSGRAL	55
AWL06907.1 PVLASNA----------------------------------------------GSALDNV	54
AGU10630.1 PALLQATPAR-------------------------------------------KDAGGDL	55
QJE02045.1 PALLQALPGAG--------------------------------KGARKGADGTAAAAGDL	66
QBE62071.1 PAWRTE----------------------------------------------TVTMAGDI	53
QBI05104.1 PQWVTG----------------------------------------------TISMAGDV	50
QCP14425.1 PQWVTG----------------------------------------------TISMAGDV	53
QJR11209.1 PGVMRG----------------------------------------------AKAFGPGA	53
QJR15250.1 PNHLRG----------------------------------------------VKAFGPHA	52
AGU10580.1 PLLTRG----------------------------------------------GKPAGADV	54
QJD93820.1 PALIKD----------------------------------------------GKPAGADV	54
APV48682.1 PELRKR----------------------------------------------GEPAGADV	54
QGZ43271.1 PALLK-----------------------------------------------NAPLGIDV	53
QBE62569.1 PALRTVSR-------------------------------------------PDAALGIDI	57
QBI03059.1 PVLRQVRN-------------------------------------------AEAPIGIDI	57
QCP13830.1 PVLHQLRA-------------------------------------------GAAPIGIDA	57
QBQ38741.1 PALHKS----------------------------------------------AAPAGRDV	55
AVR99116.1 PALRTD----------------------------------------------GAPAGRDV	55
AXA91897.1 PALRTE----------------------------------------------DAPAGRDV	54
AZR28658.1 VIVGTLG-QSPFIDALI---AGGKI-DR----------GALL-----QRWEAYTQIV---	92
AZR36659.1 VIVGTLG-QSPFIDALI---AGGKI-DR----------GALL-----QRWEAYTQIV---	92
AVQ08770.1 VIVGTLG-QSPFIDALI---AGGKI-DR----------GALL-----QRWEAYTQIV---	92
AZM73018.1 VIVGTLG-QSPFIDALI---AGGKI-DR----------GALL-----QRWEAYTQIV---	92
AZR32186.1 VIVGTLG-QSPFIDALI---AGGKI-DR----------GALL-----QRWEAYTQIV---	92
ATS23003.1 VIVGTLG-HSPIIDALI---AAGKI-DR----------RALL-----QRWEAYTQIV---	92
ATS25905.1 VIVGTLG-HSPIIDALI---AAGKI-DR----------RALL-----QRWEAYTQIV---	92
ATS30598.1 VIVGTLG-HSPIIDALI---AAGKI-DR----------RALL-----QRWEAYTQIV---	92
ATS34160.1 VIVGTLG-HSPIIDALI---AAGKI-DR----------RALL-----QRWEAYTQIV---	92
AZU15160.1 VIVGTLG-HSPIIDALI---AAGKI-DR----------RALL-----QRWEAYTQIV---	92
AZU27921.1 VIVGTLG-HSPIIDALI---AAGKI-DR----------RALL-----QRWEAYTQIV---	92
AZU32245.1 VIVGTLG-HSPIIDALI---AAGKI-DR----------RALL-----QRWEAYTQIV---	92
AZU36685.1 VIVGTLG-HSPIIDALI---AAGKI-DR----------RALL-----QRWEAYTQIV---	92
QER96280.1 VIVGTLG-HSPIIDALI---AAGKI-DR----------RALL-----QRWEAYTQIV---	92
ASK98417.1 VIVGTLG-QSPIVDALI---AAGKI-DR----------RALL-----QRWEAYTQIV---	92
AEO44303.1 VIVGTLG-QSPIIDTLI---AAGKI-DR----------RALL-----QRWEAYTQIV---	91
AYO93937.1 VIVGTLG-QSPIIDTLI---AAGKI-DR----------RDLL-----QRWEAYTQIV---	91
APO92649.1 VIVGTLG-QSPIIDTLI---AAGKI-DR----------RDLL-----QRWEAYTQIV---	92
CAJ26025.1 VIVGTLG-QSPIIDTLI---AAGKI-DR----------RDLL-----QRWEAYTQIV---	92
AMV00500.1 VIVGTLG-QSPIIDVLI---AAGKV-DR----------RALL-----QRWEAYTQIV---	92
AMV06612.1 VIVGTLG-QSPIIDVLI---AAGKV-DR----------RALL-----QRWEAYTQIV---	92
ARE55214.1 VIVGTLG-QSPIIDVLI---AAGKV-DR----------RALL-----QRWEAYTQIV---	92
AMV04812.1 VIVGTLG-QSPIIDVLI---AAGKV-DR----------RALL-----QRWEAYTQIV---	92
ASK90343.1 VIVGTLG-QSPIIDVLI---AAGKI-DR----------RALL-----QRWEAYTQIV---	92
QOY23608.1 VIVGTLG-QSPIIDVLI---AAGKI-DR----------RALL-----QRWEAYTQIV---	92
QQK69772.1 VIVGTLG-QSPIIDVLI---AAGKI-DR----------RALL-----QRWEAYTQIV---	92
ATS49682.1 VIVGTLG-QSPIIDVLI---AAGKI-DR----------RALL-----QRWEAYTQIV---	92
ATS55418.1 VIVGTLG-QSPIIDVLI---AAGKI-DR----------RALL-----QRWEAYTQIV---	92
ATS60569.1 VIVGTLG-QSPIIDVLI---AAGKI-DR----------RALL-----QRWEAYTQIV---	92
ATS65626.1 VIVGTLG-QSPIIDVLI---AAGKI-DR----------RALL-----QRWEAYTQIV---	92
ATS67370.1 VIVGTLG-QSPIIDVLI---AAGKI-DR----------RALL-----QRWEAYTQIV---	92
ATS73049.1 VIVGTLG-QSPIIDVLI---AAGKI-DR----------RALL-----QRWEAYTQIV---	92
ATS75886.1 VIVGTLG-QSPIIDVLI---AAGKI-DR----------RALL-----QRWEAYTQIV---	92
ATS81928.1 VIVGTLG-QSPIIDVLI---AAGKI-DR----------RALL-----QRWEAYTQIV---	92
ATS87942.1 VIVGTLG-QSPIIDVLI---AAGKI-DR----------RALL-----QRWEAYTQIV---	92
AZU19483.1 VIVGTLG-QSPIIDVLI---AAGKI-DR----------RALL-----QRWEAYTQIV---	92
AZU23394.1 VIVGTLG-QSPIIDVLI---AAGKI-DR----------RALL-----QRWEAYTQIV---	92
AZU94745.1 VIVGTLG-QSPIIDVLI---AAGKI-DR----------RALL-----QRWEAYTQIV---	92
CDF63463.1 VIVGTLG-QSPIIDVLI---AAGKI-DR----------RALL-----QRWEAYTQIV---	92
ATB60635.1 VIVGTLG-QSPIIDVLI---AAGKI-DR----------RALL-----QRWEAYTQIV---	92
ATS36926.1 VIVGTLG-QSPIIDVLI---AAGKI-DR----------RALL-----QRWEAYTQIV---	92
ATS44264.1 VIVGTLG-QSPIIDVLI---AAGKI-DR----------RALL-----QRWEAYTQIV---	92
ATS48822.1 VIVGTLG-QSPIIDVLI---AAGKI-DR----------RALL-----QRWEAYTQIV---	92
ATS84802.1 VIVGTLG-QSPIIDVLI---AAGKI-DR----------RALL-----QRWEAYTQIV---	92
ARR14150.1 VIVGTLG-QSPIIDALI---AAGKI-DR----------RALL-----QRWEAYTQIV---	92
AJZ46963.1 VIVGTLG-QSPIIDALI---AAGKI-DR----------RALL-----QRWEAYTQIV---	92
AAM39029.1 VIVGTLG-QSPIIDALI---AAGKI-DR----------RALL-----QRWEAYTQIV---	92
AGH79613.1 VIVGTLG-QSPIIDALI---AAGKI-DR----------RALL-----QRWEAYTQIV---	92
AGI05927.1 VIVGTLG-QSPIIDALI---AAGKI-DR----------RALL-----QRWEAYTQIV---	92
AJD70773.1 VIVGTLG-QSPIIDALI---AAGKI-DR----------RALL-----QRWEAYTQIV---	92
AJY88685.1 VIVGTLG-QSPIIDALI---AAGKI-DR----------RALL-----QRWEAYTQIV---	92
AJY93153.1 VIVGTLG-QSPIIDALI---AAGKI-DR----------RALL-----QRWEAYTQIV---	92
AJY97577.1 VIVGTLG-QSPIIDALI---AAGKI-DR----------RALL-----QRWEAYTQIV---	92
AJZ02002.1 VIVGTLG-QSPIIDALI---AAGKI-DR----------RALL-----QRWEAYTQIV---	92
AJZ06430.1 VIVGTLG-QSPIIDALI---AAGKI-DR----------RALL-----QRWEAYTQIV---	92
AJZ10893.1 VIVGTLG-QSPIIDALI---AAGKI-DR----------RALL-----QRWEAYTQIV---	92
AJZ24172.1 VIVGTLG-QSPIIDALI---AAGKI-DR----------RALL-----QRWEAYTQIV---	92
AJZ28596.1 VIVGTLG-QSPIIDALI---AAGKI-DR----------RALL-----QRWEAYTQIV---	92
AJZ33061.1 VIVGTLG-QSPIIDALI---AAGKI-DR----------RALL-----QRWEAYTQIV---	92
AJZ37526.1 VIVGTLG-QSPIIDALI---AAGKI-DR----------RALL-----QRWEAYTQIV---	92
AJZ41992.1 VIVGTLG-QSPIIDALI---AAGKI-DR----------RALL-----QRWEAYTQIV---	92
AJZ42347.1 VIVGTLG-QSPIIDALI---AAGKI-DR----------RALL-----QRWEAYTQIV---	92
AJZ51582.1 VIVGTLG-QSPIIDALI---AAGKI-DR----------RALL-----QRWEAYTQIV---	92
AJZ64377.1 VIVGTLG-QSPIIDALI---AAGKI-DR----------RALL-----QRWEAYTQIV---	92
AKM27015.1 VIVGTLG-QSPIIDALI---AAGKI-DR----------RALL-----QRWEAYTQIV---	92
APR09250.1 VIVGTLG-QSPIIDALI---AAGKI-DR----------RALL-----QRWEAYTQIV---	92
APR15506.1 VIVGTLG-QSPIIDALI---AAGKI-DR----------RALL-----QRWEAYTQIV---	92
APR18240.1 VIVGTLG-QSPIIDALI---AAGKI-DR----------RALL-----QRWEAYTQIV---	92
APR25717.1 VIVGTLG-QSPIIDALI---AAGKI-DR----------RALL-----QRWEAYTQIV---	92
ARR15811.1 VIVGTLG-QSPIIDALI---AAGKI-DR----------RALL-----QRWEAYTQIV---	92
ARR21957.1 VIVGTLG-QSPIIDALI---AAGKI-DR----------RALL-----QRWEAYTQIV---	92
AUZ52995.1 VIVGTLG-QSPIIDALI---AAGKI-DR----------RALL-----QRWEAYTQIV---	92
AYL22709.1 VIVGTLG-QSPIIDALI---AAGKI-DR----------RALL-----QRWEAYTQIV---	92
AYL27136.1 VIVGTLG-QSPIIDALI---AAGKI-DR----------RALL-----QRWEAYTQIV---	92
QOX02842.1 VIVGTLG-QSPIIDALI---AAGKI-DR----------RALL-----QRWEAYTQIV---	92
AJZ15322.1 VIVGTLG-QSPIIDALI---AAGKI-DR----------RALL-----QRWEAYTQIV---	92
AJZ19746.1 VIVGTLG-QSPIIDALI---AAGKI-DR----------RALL-----QRWEAYTQIV---	92
AOL21264.1 VIVGTLG-QSPIIDALI---AAGKI-DR----------RALL-----QRWEAYTQIV---	91
ASN07650.1 VIVGTLG-QSPIIDALI---AAGKI-DR----------RALL-----QRWEAYTQIV---	91
ASY90586.1 VIVGTLG-QSPIIDALI---AAGKI-DR----------RALL-----QRWEAYTQIV---	91
QGL16027.1 VIVGTLG-QSPIIDALI---AAGKI-DR----------RALL-----QRWEAYTQIV---	91
ASM99458.1 VIVGTLG-QSPIIDALI---AAGKI-DR----------RALL-----QRWEAYTQIV---	91
ASY82853.1 VIVGTLG-QSPIIDALI---AAGKI-DR----------RALL-----QRWEAYTQIV---	91
AOY61176.1 VIVGTLG-QSPIIDALI---AAGKI-DR----------RALL-----QRWEAYTQIV---	91
ARV25264.1 VIVGTLG-QSPIIDALI---AAGKI-DR----------RALL-----QRWEAYTQIV---	91
QDR47217.1 VIVGTLG-QSPIIDALI---AAGKI-DR----------RALL-----QRWEAYTQIV---	91
QDS09199.1 VIVGTLG-QSPIIDALI---AAGKI-DR----------RALL-----QRWEAYTQIV---	91
QDS13602.1 VIVGTLG-QSPIIDALI---AAGKI-DR----------RALL-----QRWEAYTQIV---	91
QDS22244.1 VIVGTLG-QSPIIDALI---AAGKI-DR----------RALL-----QRWEAYTQIV---	91
QEQ75521.1 VIVGTLG-QSPIIDALI---AAGKI-DR----------RALL-----QRWEAYTQIV---	91
QCZ66478.1 VIVGTLG-QSPIIDALI---AAGKI-DR----------RALL-----QRWEAYTQIV---	91
QCZ70188.1 VIVGTLG-QSPIIDALI---AAGKI-DR----------RALL-----QRWEAYTQIV---	91
QCZ73305.1 VIVGTLG-QSPIIDALI---AAGKI-DR----------RALL-----QRWEAYTQIV---	91
QCZ79049.1 VIVGTLG-QSPIIDALI---AAGKI-DR----------RALL-----QRWEAYTQIV---	91
QCZ80065.1 VIVGTLG-QSPIIDALI---AAGKI-DR----------RALL-----QRWEAYTQIV---	91
QCZ83931.1 VIVGTLG-QSPIIDALI---AAGKI-DR----------RALL-----QRWEAYTQIV---	91
QCZ88402.1 VIVGTLG-QSPIIDALI---AAGKI-DR----------RALL-----QRWEAYTQIV---	91
AUJ14146.1 VIVGTLG-QSPIIDTLI---AAGKI-DK----------RALL-----QRWEAYTQIV---	92
ALS93383.1 VIVGTLG-QSPIIDTLI---AAGKI-DK----------RALL-----QRWEAYTQIV---	92
AVU04361.1 VIVGTLG-QSPIIDTLI---AAGKI-DK----------RALL-----QRWEAYTQIV---	92
QBI17574.1 VIVGTLG-QSPIIDTLI---AAGKI-DK----------RALL-----QRWEAYTQIV---	92
QBN23529.1 VIVGTLG-QSPIIDTLI---AAGKI-DK----------RALL-----QRWEAYTQIV---	92
QBN40877.1 VIVGTLG-QSPIIDTLI---AAGKI-DK----------RALL-----QRWEAYTQIV---	92
QBN44521.1 VIVGTLG-QSPIIDTLI---AAGKI-DK----------RALL-----QRWEAYTQIV---	92
QBN48182.1 VIVGTLG-QSPIIDTLI---AAGKI-DK----------RALL-----QRWEAYTQIV---	92
QBN51809.1 VIVGTLG-QSPIIDTLI---AAGKI-DK----------RALL-----QRWEAYTQIV---	92
QBN55452.1 VIVGTLG-QSPIIDTLI---AAGKI-DK----------RALL-----QRWEAYTQIV---	92
QBN59104.1 VIVGTLG-QSPIIDTLI---AAGKI-DK----------RALL-----QRWEAYTQIV---	92
QBN70055.1 VIVGTLG-QSPIIDTLI---AAGKI-DK----------RALL-----QRWEAYTQIV---	92
QBN77272.1 VIVGTLG-QSPIIDTLI---AAGKI-DK----------RALL-----QRWEAYTQIV---	92
QBN80923.1 VIVGTLG-QSPIIDTLI---AAGKI-DK----------RALL-----QRWEAYTQIV---	92
QBN84566.1 VIVGTLG-QSPIIDTLI---AAGKI-DK----------RALL-----QRWEAYTQIV---	92
AUI92065.1 VIVGTLG-QSPIIDTLI---AAGKI-DK----------RALL-----QRWEAYTQIV---	92
AUI95743.1 VIVGTLG-QSPIIDTLI---AAGKI-DK----------RALL-----QRWEAYTQIV---	92
AUI99415.1 VIVGTLG-QSPIIDTLI---AAGKI-DK----------RALL-----QRWEAYTQIV---	92
AUJ03092.1 VIVGTLG-QSPIIDTLI---AAGKI-DK----------RALL-----QRWEAYTQIV---	92
AUJ06755.1 VIVGTLG-QSPIIDTLI---AAGKI-DK----------RALL-----QRWEAYTQIV---	92
AUJ10435.1 VIVGTLG-QSPIIDTLI---AAGKI-DK----------RALL-----QRWEAYTQIV---	92
AUJ17841.1 VIVGTLG-QSPIIDTLI---AAGKI-DK----------RALL-----QRWEAYTQIV---	92
AVU00722.1 VIVGTLG-QSPIIDTLI---AAGKI-DK----------RALL-----QRWEAYTQIV---	92
QBI13953.1 VIVGTLG-QSPIIDTLI---AAGKI-DK----------RALL-----QRWEAYTQIV---	92
QBN30003.1 VIVGTLG-QSPIIDTLI---AAGKI-DK----------RALL-----QRWEAYTQIV---	92
QBN33628.1 VIVGTLG-QSPIIDTLI---AAGKI-DK----------RALL-----QRWEAYTQIV---	92
QBN37215.1 VIVGTLG-QSPIIDTLI---AAGKI-DK----------RALL-----QRWEAYTQIV---	92
QBN62751.1 VIVGTLG-QSPIIDTLI---AAGKI-DK----------RALL-----QRWEAYTQIV---	92
QBN66394.1 VIVGTLG-QSPIIDTLI---AAGKI-DK----------RALL-----QRWEAYTQIV---	92
QBN73639.1 VIVGTLG-QSPIIDTLI---AAGKI-DK----------RALL-----QRWEAYTQIV---	92
AJQ85172.1 VIVGTLG-QSPIIDTLI---AAGKI-DK----------RALL-----QRWEAYTQIV---	92
ALZ73742.1 VIVGTLG-QSPIIDTLI---AAGKI-DK----------RALL-----QRWEAYTQIV---	92
AOS08367.1 VIVGTLG-QSPIIDTLI---AAGKI-DK----------RALL-----QRWEAYTQIV---	92
AOS12551.1 VIVGTLG-QSPIIDTLI---AAGKI-DK----------RALL-----QRWEAYTQIV---	92
AXM34064.1 VIVGTLG-QSPIIDTLI---AAGKI-DK----------RALL-----QRWEAYTQIV---	92
ACD61464.1 VIVGTLG-QSPIIDTLI---AAGKI-DK----------RALL-----QRWEAYTQIV---	92
AXM41709.1 VIVGTLG-QSPIIDTLI---AAGKI-DK----------RALL-----QRWEAYTQIV---	92
AXQ07834.1 VIVGTLG-QSPIIDTLI---AAGKI-DK----------RALL-----QRWEAYTQIV---	92
AXQ73806.1 VIVGTLG-QSPIIDTLI---AAGKI-DK----------RALL-----QRWEAYTQIV---	92
AZK86732.1 VIVGTLG-QSPIIDTLI---AAGKI-DK----------RALL-----QRWEAYTQIV---	92
QBA12714.1 VIVGTLG-QSPIIDTLI---AAGKI-DK----------RALL-----QRWEAYTQIV---	92
QEJ69499.1 VIVGTLG-QSPIIDTLI---AAGKI-DK----------RALL-----QRWEAYTQIV---	92
QQD48062.1 VIVGTLG-QSPIIDTLI---AAGKI-DK----------RALL-----QRWEAYTQIV---	92
QBN92441.1 VIVGTLG-QSPIIDTLI---AAGKI-DK----------RALL-----QRWEAYTQIV---	92
QBO04123.1 VIVGTLG-QSPIIDTLI---AAGKI-DK----------RALL-----QRWEAYTQIV---	92
QIE17674.1 VIVGTLG-QSPIIDTLI---AAGKI-DK----------RALL-----QRWEAYTQIV---	92
QBN85607.1 VIVGTLG-QSPIIDTLI---AAGKI-DK----------RALL-----QRWEAYTQIV---	92
AWK20526.1 VIVGTLG-QSPIIDTLI---AAGKI-DK----------RALL-----QRWEAYTQIV---	92
QBO04865.1 VIVGTLG-QSPIIDTLI---AAGKI-DK----------RALL-----QRWEAYTQIV---	92
QBO08647.1 VIVGTLG-QSPIIDTLI---AAGKI-DK----------RALL-----QRWEAYTQIV---	92
QBO12439.1 VIVGTLG-QSPIIDTLI---AAGKI-DK----------RALL-----QRWEAYTQIV---	92
QBO16225.1 VIVGTLG-QSPIIDTLI---AAGKI-DK----------RALL-----QRWEAYTQIV---	92
AAW73589.1 VIVGTLG-QSPIIDTLI---AAGKI-DK----------RALL-----QRWEAYTQIV---	92
AOS00931.1 VIVGTLG-QSPIIDTLI---AAGKI-DK----------RALL-----QRWEAYTQIV---	92
AOS17543.1 VIVGTLG-QSPIIDTLI---AAGKI-DK----------RALL-----QRWEAYTQIV---	92
AOS21690.1 VIVGTLG-QSPIIDTLI---AAGKI-DK----------RALL-----QRWEAYTQIV---	92
AOS25861.1 VIVGTLG-QSPIIDTLI---AAGKI-DK----------RALL-----QRWEAYTQIV---	92
AOS30034.1 VIVGTLG-QSPIIDTLI---AAGKI-DK----------RALL-----QRWEAYTQIV---	92
[truncated: 26,586 more rows]
